# Supplementary material for: Epigenetic Features of Human Mesenchymal Stem Cells Determine Their Permissiveness for Induction of Relevant Transcriptional Changes by SYT-SSX1
Source: PLoS One. 2009 Nov 19;4(11):e7904. doi: 10.1371/journal.pone.0007904 (PMC2775947; doi:10.1371/journal.pone.0007904)
Supplement: Table S5 — Overlap of the lists of differentially expressed genes in the single-batch lists (MSCs b1–b4) and the lists derived from the rank-product analysis (MSCs rankproduct) with the genes whose TSS lies within a CpG island. (0.76 MB XLS) [file pone.0007904.s008.xls]

## Sheet: S5
Table S5. Overlap of the lists of differentially expressed genes in the single-batch (MSCs b1-b4) and in the lists derived from the rank-product analysis (MSCs rankproduct) with the genes whose TSS lies within a CpG island.
MSCs batch 3 repressed	n=157 (175.2)
	P=0.019
MSCs batch 3 induced	n=307 (242.9)
	P=3.8e-11
MSCs batch 4 repressed	n=57 (61.3)
	P=0.23
MSCs batch 4 induced	n=183 (149.2)
	P=8.3e-06
MSCs batch 1 repressed	n=415 (316.9)
	P=5.2e-19
MSCs batch 1 induced	n=330 (254.5)
	P=2.3e-14
MSCs batch 2 repressed	n=207 (144.6)
	P=1.9e-17
MSCs batch 2 induced	n=118 (107.6)
	P=0.068
MSCs (rankproduct) repressed	n=13 (18.5)
	P=0.037
MSCs (rankproduct) induced	n=65 (52.6)
	P=0.0051
Statistical analysis: n=number of found genes. In parenthesis number of expected by chance . P-values are indicated. Links provide the corresponding lists of genes reported below.
common MSCs b3.repressed and cpg (157 elements, expected 175.2, P=0.019, adjP=1)
176	ACAN	aggrecan
59	ACTA2	actin, alpha 2, smooth muscle, aorta
80332	ADAM33	ADAM metallopeptidase domain 33
104	ADARB1	adenosine deaminase, RNA-specific, B1 (RED1 homolog rat)
196883	ADCY4	adenylate cyclase 4
150	ADRA2A	adrenergic, alpha-2A-, receptor
205	AK3L1	adenylate kinase 3-like 1
9590	AKAP12	A kinase (PRKA) anchor protein 12
288	ANK3	ankyrin 3, node of Ranvier (ankyrin G)
22881	ANKRD6	ankyrin repeat domain 6
9915	ARNT2	aryl-hydrocarbon receptor nuclear translocator 2
652	BMP4	bone morphogenetic protein 4
64115	C10orf54	chromosome 10 open reading frame 54
56672	C11orf17	chromosome 11 open reading frame 17
80183	C13orf18	chromosome 13 open reading frame 18
84886	C1orf198	chromosome 1 open reading frame 198
152078	C3orf55	chromosome 3 open reading frame 55
201725	C4orf46	chromosome 4 open reading frame 46
760	CA2	carbonic anhydrase II
4345	CD200	CD200 molecule
1052	CEBPD	CCAAT/enhancer binding protein (C/EBP), delta
337876	CHSY3	chondroitin sulfate synthase 3
1303	COL12A1	collagen, type XII, alpha 1
1306	COL15A1	collagen, type XV, alpha 1
1277	COL1A1	collagen, type I, alpha 1
81578	COL21A1	collagen, type XXI, alpha 1
1282	COL4A1	collagen, type IV, alpha 1
1284	COL4A2	collagen, type IV, alpha 2
1289	COL5A1	collagen, type V, alpha 1
8532	CPZ	carboxypeptidase Z
51232	CRIM1	cysteine rich transmembrane BMP regulator 1 (chordin-like)
1490	CTGF	connective tissue growth factor
10659	CUGBP2	CUG triplet repeat, RNA binding protein 2
6387	CXCL12	chemokine (C-X-C motif) ligand 12 (stromal cell-derived factor 1)
1612	DAPK1	death-associated protein kinase 1
9201	DCLK1	doublecortin-like kinase 1
64798	DEPDC6	DEP domain containing 6
81624	DIAPH3	diaphanous homolog 3 (Drosophila)
29774	DKFZP434P211	POM121-like protein
2202	EFEMP1	EGF-containing fibulin-like extracellular matrix protein 1
1948	EFNB2	ephrin-B2
55740	ENAH	enabled homolog (Drosophila)
2131	EXT1	exostoses (multiple) 1
90362	FAM110B	family with sequence similarity 110, member B
115572	FAM46B	family with sequence similarity 46, member B
2192	FBLN1	fibulin 1
10516	FBLN5	fibulin 5
2200	FBN1	fibrillin 1
2247	FGF2	fibroblast growth factor 2 (basic)
2263	FGFR2	fibroblast growth factor receptor 2
2273	FHL1	four and a half LIM domains 1
401491	FLJ35024	hypothetical LOC401491
441094	FLJ42709	hypothetical gene supported by AK124699
84624	FNDC1	fibronectin type III domain containing 1
2354	FOSB	FBJ murine osteosarcoma viral oncogene homolog B
2353	FOS	v-fos FBJ murine osteosarcoma viral oncogene homolog
10129	FRY	furry homolog (Drosophila)
10468	FST	follistatin
2619	GAS1	growth arrest-specific 1
2627	GATA6	GATA binding protein 6
2744	GLS	glutaminase
2824	GPM6B	glycoprotein M6B
65983	GRAMD3	GRAM domain containing 3
57493	HEG1	HEG homolog 1 (zebrafish)
3418	IDH2	isocitrate dehydrogenase 2 (NADP+), mitochondrial
3485	IGFBP2	insulin-like growth factor binding protein 2, 36kDa
22801	ITGA11	integrin, alpha 11
3696	ITGB8	integrin, beta 8
182	JAG1	jagged 1 (Alagille syndrome)
222658	KCTD20	potassium channel tetramerisation domain containing 20
23514	KIAA0146	KIAA0146
57214	KIAA1199	KIAA1199
84623	KIRREL3	kin of IRRE like 3 (Drosophila)
10365	KLF2	Kruppel-like factor 2 (lung)
3875	KRT18	keratin 18
3855	KRT7	keratin 7
143903	LAYN	layilin
56956	LHX9	LIM homeobox 9
29995	LMCD1	LIM and cysteine-rich domains 1
4008	LMO7	LIM domain 7
4015	LOX	lysyl oxidase
121227	LRIG3	leucine-rich repeats and immunoglobulin-like domains 3
84445	LZTS2	leucine zipper, putative tumor suppressor 2
4094	MAF	v-maf musculoaponeurotic fibrosarcoma oncogene homolog (avian)
84557	MAP1LC3A	microtubule-associated protein 1 light chain 3 alpha
1326	MAP3K8	mitogen-activated protein kinase kinase kinase 8
4162	MCAM	melanoma cell adhesion molecule
4232	MEST	mesoderm specific transcript homolog (mouse)
283078	MKX	mohawk homeobox
4311	MME	membrane metallo-endopeptidase
25878	MXRA5	matrix-remodelling associated 5
54602	NDFIP2	Nedd4 family interacting protein 2
56901	NDUFA4L2	NADH dehydrogenase (ubiquinone) 1 alpha subcomplex, 4-like 2
140609	NEK7	NIMA (never in mitosis gene a)-related kinase 7
4801	NFYB	nuclear transcription factor Y, beta
4803	NGF	nerve growth factor (beta polypeptide)
4811	NID1	nidogen 1
9397	NMT2	N-myristoyltransferase 2
4856	NOV	nephroblastoma overexpressed gene
4883	NPR3	natriuretic peptide receptor C/guanylate cyclase C (atrionatriuretic peptide receptor C)
9369	NRXN3	neurexin 3
130497	OSR1	odd-skipped related 1 (Drosophila)
5074	PAWR	PRKC, apoptosis, WT1, regulator
5137	PDE1C	phosphodiesterase 1C, calmodulin-dependent 70kDa
8654	PDE5A	phosphodiesterase 5A, cGMP-specific
80310	PDGFD	platelet derived growth factor D
5163	PDK1	pyruvate dehydrogenase kinase, isozyme 1
9124	PDLIM1	PDZ and LIM domain 1
90102	PHLDB2	pleckstrin homology-like domain, family B, member 2
5570	PKIB	protein kinase (cAMP-dependent, catalytic) inhibitor beta
219348	PLAC9	placenta-specific 9
10769	PLK2	polo-like kinase 2 (Drosophila)
57088	PLSCR4	phospholipid scramblase 4
127435	PODN	podocan
5521	PPP2R2B	protein phosphatase 2 (formerly 2A), regulatory subunit B, beta isoform
5587	PRKD1	protein kinase D1
51334	PRR16	proline rich 16
11098	PRSS23	protease, serine, 23
158471	PRUNE2	prune homolog 2 (Drosophila)
29968	PSAT1	phosphoserine aminotransferase 1
5740	PTGIS	prostaglandin I2 (prostacyclin) synthase
5792	PTPRF	protein tyrosine phosphatase, receptor type, F
5810	RAD1	RAD1 homolog (S. pombe)
157506	RDH10	retinol dehydrogenase 10 (all-trans)
8434	RECK	reversion-inducing-cysteine-rich protein with kazal motifs
5980	REV3L	REV3-like, catalytic subunit of DNA polymerase zeta (yeast)
64283	RGNEF	Rho-guanine nucleotide exchange factor
388	RHOB	ras homolog gene family, member B
9886	RHOBTB1	Rho-related BTB domain containing 1
50862	RNF141	ring finger protein 141
255488	RNF144B	ring finger 144B
4919	ROR1	receptor tyrosine kinase-like orphan receptor 1
6281	S100A10	S100 calcium binding protein A10
55752	2011-09-01	septin 11
5272	SERPINB9	serpin peptidase inhibitor, clade B (ovalbumin), member 9
6424	SFRP4	secreted frizzled-related protein 4
6502	SKP2	S-phase kinase-associated protein 2 (p45)
9497	SLC4A7	solute carrier family 4, sodium bicarbonate cotransporter, member 7
64750	SMURF2	SMAD specific E3 ubiquitin protein ligase 2
6751	SSTR1	somatostatin receptor 1
29091	STXBP6	syntaxin binding protein 6 (amisyn)
83439	TCF7L1	transcription factor 7-like 1 (T-cell specific, HMG-box)
7046	TGFBR1	transforming growth factor, beta receptor 1
7049	TGFBR3	transforming growth factor, beta receptor III
7057	THBS1	thrombospondin 1
84899	TMTC4	transmembrane and tetratricopeptide repeat containing 4
7164	TPD52L1	tumor protein D52-like 1
7168	TPM1	tropomyosin 1 (alpha)
8848	TSC22D1	TSC22 domain family, member 1
10100	TSPAN2	tetraspanin 2
7357	UGCG	UDP-glucose ceramide glucosyltransferase
54532	USP53	ubiquitin specific peptidase 53
389136	VGLL3	vestigial like 3 (Drosophila)
7465	WEE1	WEE1 homolog (S. pombe)
7538	ZFP36	zinc finger protein 36, C3H type, homolog (mouse)
195828	ZNF367	zinc finger protein 367
55893	ZNF395	zinc finger protein 395
common MSCs b3.Induced and cpg (307 elements, expected 242.9, P=3.8e-11, adjP=2.3e-09)
5825	ABCD3	ATP-binding cassette, sub-family D (ALD), member 3
57406	ABHD6	abhydrolase domain containing 6
10939	AFG3L2	AFG3 ATPase family gene 3-like 2 (yeast)
84803	AGPAT9	1-acylglycerol-3-phosphate O-acyltransferase 9
57085	AGTRAP	angiotensin II receptor-associated protein
26993	AKAP8L	A kinase (PRKA) anchor protein 8-like
55122	AKIRIN2	akirin 2
144193	AMDHD1	amidohydrolase domain containing 1
55608	ANKRD10	ankyrin repeat domain 10
23253	ANKRD12	ankyrin repeat domain 12
8905	AP1S2	adaptor-related protein complex 1, sigma 2 subunit
10513	APPBP2	amyloid beta precursor protein (cytoplasmic tail) binding protein 2
23237	ARC	activity-regulated cytoskeleton-associated protein
374	AREG	amphiregulin
384	ARG2	arginase, type II
25820	ARIH1	ariadne homolog, ubiquitin-conjugating enzyme E2 binding protein, 1 (Drosophila)
406	ARNTL	aryl hydrocarbon receptor nuclear translocator-like
140459	ASB6	ankyrin repeat and SOCS box-containing 6
444	ASPH	aspartate beta-hydroxylase
467	ATF3	activating transcription factor 3
528	ATP6V1C1	ATPase, H+ transporting, lysosomal 42kDa, V1 subunit C1
79870	BAALC	brain and acute leukemia, cytoplasmic
10018	BCL2L11	BCL2-like 11 (apoptosis facilitator)
55859	BEX1	brain expressed, X-linked 1
84707	BEX2	brain expressed X-linked 2
650	BMP2	bone morphogenetic protein 2
9577	BRE	brain and reproductive organ-expressed (TNFRSF1A modulator)
121551	BTBD11	BTB (POZ) domain containing 11
27291	C10orf28	chromosome 10 open reading frame 28
56652	C10orf2	chromosome 10 open reading frame 2
26175	C14orf109	chromosome 14 open reading frame 109
84419	C15orf48	chromosome 15 open reading frame 48
29035	C16orf72	chromosome 16 open reading frame 72
79086	C19orf42	chromosome 19 open reading frame 42
27042	C1orf107	chromosome 1 open reading frame 107
374946	C1orf187	chromosome 1 open reading frame 187
163859	C1orf55	chromosome 1 open reading frame 55
148362	C1orf58	chromosome 1 open reading frame 58
163882	C1orf71	chromosome 1 open reading frame 71
129450	C2orf60	chromosome 2 open reading frame 60
221545	C6orf136	chromosome 6 open reading frame 136
221786	C7orf38	chromosome 7 open reading frame 38
762	CA4	carbonic anhydrase IV
81617	CAB39L	calcium binding protein 39-like
55799	CACNA2D3	calcium channel, voltage-dependent, alpha 2/delta subunit 3
27101	CACYBP	calcyclin binding protein
55450	CAMK2N1	calcium/calmodulin-dependent protein kinase II inhibitor 1
64866	CDCP1	CUB domain containing protein 1
57132	CHMP1B	chromatin modifying protein 1B
50515	CHST11	carbohydrate (chondroitin 4) sulfotransferase 11
1211	CLTA	clathrin, light chain (Lca)
149111	CNIH3	cornichon homolog 3 (Drosophila)
1305	COL13A1	collagen, type XIII, alpha 1
1299	COL9A3	collagen, type IX, alpha 3
81035	COLEC12	collectin sub-family member 12
10391	CORO2B	coronin, actin binding protein, 2B
10815	CPLX1	complexin 1
1382	CRABP2	cellular retinoic acid binding protein 2
64764	CREB3L2	cAMP responsive element binding protein 3-like 2
1390	CREM	cAMP responsive element modulator
1396	CRIP1	cysteine-rich protein 1 (intestinal)
1540	CYLD	cylindromatosis (turban tumor syndrome)
192668	CYS1	cystin 1
27065	D4S234E	DNA segment on chromosome 4 (unique) 234 expressed sequence
131566	DCBLD2	discoidin, CUB and LCCL domain containing 2
1662	DDX10	DEAD (Asp-Glu-Ala-Asp) box polypeptide 10
10212	DDX39	DEAD (Asp-Glu-Ala-Asp) box polypeptide 39
1654	DDX3X	DEAD (Asp-Glu-Ala-Asp) box polypeptide 3, X-linked
11056	DDX52	DEAD (Asp-Glu-Ala-Asp) box polypeptide 52
162989	DEDD2	death effector domain containing 2
23181	DIP2A	DIP2 disco-interacting protein 2 homolog A (Drosophila)
1746	DLX2	distal-less homeobox 2
3301	DNAJA1	DnaJ (Hsp40) homolog, subfamily A, member 1
3337	DNAJB1	DnaJ (Hsp40) homolog, subfamily B, member 1
4189	DNAJB9	DnaJ (Hsp40) homolog, subfamily B, member 9
92737	DNER	delta/notch-like EGF repeat containing
83475	DOHH	deoxyhypusine hydroxylase/monooxygenase
1846	DUSP4	dual specificity phosphatase 4
1848	DUSP6	dual specificity phosphatase 6
144455	E2F7	E2F transcription factor 7
84285	EIF1AD	eukaryotic translation initiation factor 1A domain containing
8893	EIF2B5	eukaryotic translation initiation factor 2B, subunit 5 epsilon, 82kDa
8637	EIF4EBP3	eukaryotic translation initiation factor 4E binding protein 3
64123	ELTD1	EGF, latrophilin and seven transmembrane domain containing 1
2047	EPHB1	EPH receptor B1
56605	ERO1LB	ERO1-like beta (S. cerevisiae)
55500	ETNK1	ethanolamine kinase 1
2150	F2RL1	coagulation factor II (thrombin) receptor-like 1
60493	FASTKD5	FAST kinase domains 5
146330	FBXL16	F-box and leucine-rich repeat protein 16
84961	FBXL20	F-box and leucine-rich repeat protein 20
254170	FBXO33	F-box protein 33
11116	FGFR1OP	FGFR1 oncogene partner
81608	FIP1L1	FIP1 like 1 (S. cerevisiae)
2288	FKBP4	FK506 binding protein 4, 59kDa
201163	FLCN	folliculin
154791	FMC1	formation of mitochondrial complexes 1 homolog (S. cerevisiae)
96459	FNIP1	folliculin interacting protein 1
2294	FOXF1	forkhead box F1
94234	FOXQ1	forkhead box Q1
11211	FZD10	frizzled homolog 10 (Drosophila)
8325	FZD8	frizzled homolog 8 (Drosophila)
10912	GADD45G	growth arrest and DNA-damage-inducible, gamma
2669	GEM	GTP binding protein overexpressed in skeletal muscle
84340	GFM2	G elongation factor, mitochondrial 2
2706	GJB2	gap junction protein, beta 2, 26kDa
2717	GLA	galactosidase, alpha
2731	GLDC	glycine dehydrogenase (decarboxylating)
57720	GPR107	G protein-coupled receptor 107
79581	GPR172A	G protein-coupled receptor 172A
8111	GPR68	G protein-coupled receptor 68
55890	GPRC5C	G protein-coupled receptor, family C, group 5, member C
85865	GTPBP10	GTP-binding protein 10 (putative)
3036	HAS1	hyaluronan synthase 1
3039	HBA1	hemoglobin, alpha 1
1839	HBEGF	heparin-binding EGF-like growth factor
23462	HEY1	hairy/enhancer-of-split related with YRPW motif 1
64399	HHIP	hedgehog interacting protein
8351	HIST1H3D	histone cluster 1, H3d
8357	HIST1H3H	histone cluster 1, H3h
92815	HIST3H2A	histone cluster 3, H2a
3106	HLA-B	major histocompatibility complex, class I, B
3113	HLA-DPA1	major histocompatibility complex, class II, DP alpha 1
3119	HLA-DQB1	major histocompatibility complex, class II, DQ beta 1
3159	HMGA1	high mobility group AT-hook 1
8091	HMGA2	high mobility group AT-hook 2
3162	HMOX1	heme oxygenase (decycling) 1
84525	HOPX	HOP homeobox
3320	HSP90AA1	heat shock protein 90kDa alpha (cytosolic), class A member 1
3303	HSPA1A	heat shock 70kDa protein 1A
22824	HSPA4L	heat shock 70kDa protein 4-like
3310	HSPA6	heat shock 70kDa protein 6 (HSP70B')
79663	HSPBAP1	HSPB (heat shock 27kDa) associated protein 1
10808	HSPH1	heat shock 105kDa/110kDa protein 1
3363	HTR7	5-hydroxytryptamine (serotonin) receptor 7 (adenylate cyclase-coupled)
3383	ICAM1	intercellular adhesion molecule 1
7087	ICAM5	intercellular adhesion molecule 5, telencephalin
3397	ID1	inhibitor of DNA binding 1, dominant negative helix-loop-helix protein
3400	ID4	inhibitor of DNA binding 4, dominant negative helix-loop-helix protein
3454	IFNAR1	interferon (alpha, beta and omega) receptor 1
3475	IFRD1	interferon-related developmental regulator 1
9118	INA	internexin neuronal intermediate filament protein, alpha
26512	INTS6	integrator complex subunit 6
3656	IRAK2	interleukin-1 receptor-associated kinase 2
3673	ITGA2	integrin, alpha 2 (CD49B, alpha 2 subunit of VLA-2 receptor)
3680	ITGA9	integrin, alpha 9
85450	ITPRIP	inositol 1,4,5-triphosphate receptor interacting protein
10625	IVNS1ABP	influenza virus NS1A binding protein
23210	JMJD6	jumonji domain containing 6
133746	JMY	junction-mediating and regulatory protein
3783	KCNN4	potassium intermediate/small conductance calcium-activated channel, subfamily N, member 4
56243	KIAA1217	KIAA1217
57721	KIAA1627	KIAA1627 protein
9903	KLHL21	kelch-like 21 (Drosophila)
54800	KLHL24	kelch-like 24 (Drosophila)
3836	KPNA1	karyopherin alpha 1 (importin alpha 5)
3897	L1CAM	L1 cell adhesion molecule
3909	LAMA3	laminin, alpha 3
3910	LAMA4	laminin, alpha 4
113251	LARP4	La ribonucleoprotein domain family, member 4
3964	LGALS8	lectin, galactoside-binding, soluble, 8
4005	LMO2	LIM domain only 2 (rhombotin-like 1)
643837	LOC643837	hypothetical LOC643837
79836	LONRF3	LON peptidase N-terminal domain and ring finger 3
23266	LPHN2	latrophilin 2
7804	LRP8	low density lipoprotein receptor-related protein 8, apolipoprotein e receptor
222229	LRWD1	leucine-rich repeats and WD repeat domain containing 1
116372	LYPD1	LY6/PLAUR domain containing 1
81631	MAP1LC3B	microtubule-associated protein 1 light chain 3 beta
79109	MAPKAP1	mitogen-activated protein kinase associated protein 1
4152	MBD1	methyl-CpG binding domain protein 1
54797	MED18	mediator complex subunit 18
4207	MEF2B	myocyte enhancer factor 2B
23184	MESDC2	mesoderm development candidate 2
10724	MGEA5	meningioma expressed antigen 5 (hyaluronidase)
79083	MLPH	melanophilin
55686	MREG	melanoregulin
4501	MT1X	metallothionein 1X
441024	MTHFD2L	methylenetetrahydrofolate dehydrogenase (NADP+ dependent) 2-like
4084	MXD1	MAX dimerization protein 1
29116	MYLIP	myosin regulatory light chain interacting protein
162417	NAGS	N-acetylglutamate synthase
55707	NECAP2	NECAP endocytosis associated 2
10763	NES	nestin
81831	NETO2	neuropilin (NRP) and tolloid (TLL)-like 2
4793	NFKBIB	nuclear factor of kappa light polypeptide gene enhancer in B-cells inhibitor, beta
10528	NOL5A	nucleolar protein 5A (56kDa with KKE/D repeat)
51491	NOP16	NOP16 nucleolar protein homolog (yeast)
4864	NPC1	Niemann-Pick disease, type C1
4884	NPTX1	neuronal pentraxin I
4885	NPTX2	neuronal pentraxin II
1728	NQO1	NAD(P)H dehydrogenase, quinone 1
4929	NR4A2	nuclear receptor subfamily 4, group A, member 2
53343	NUDT9	nudix (nucleoside diphosphate linked moiety X)-type motif 9
10762	NUP50	nucleoporin 50kDa
9818	NUPL1	nucleoporin like 1
10439	OLFM1	olfactomedin 1
133015	PACRGL	PARK2 co-regulated-like
5062	PAK2	p21 protein (Cdc42/Rac)-activated kinase 2
10336	PCGF3	polycomb group ring finger 3
201626	PDE12	phosphodiesterase 12
5142	PDE4B	phosphodiesterase 4B, cAMP-specific (phosphodiesterase E4 dunce homolog, Drosophila)
9659	PDE4DIP	phosphodiesterase 4D interacting protein
5166	PDK4	pyruvate dehydrogenase kinase, isozyme 4
57107	PDSS2	prenyl (decaprenyl) diphosphate synthase, subunit 2
5228	PGF	placental growth factor
9767	PHF16	PHD finger protein 16
22822	PHLDA1	pleckstrin homology-like domain, family A, member 1
26207	PITPNC1	phosphatidylinositol transfer protein, cytoplasmic 1
5328	PLAU	plasminogen activator, urokinase
5411	PNN	pinin, desmosome associated protein
10775	POP4	processing of precursor 4, ribonuclease P/MRP subunit (S. cerevisiae)
64840	PORCN	porcupine homolog (Drosophila)
9360	PPIG	peptidylprolyl isomerase G (cyclophilin G)
23645	PPP1R15A	protein phosphatase 1, regulatory (inhibitor) subunit 15A
57580	PREX1	phosphatidylinositol-3,4,5-trisphosphate-dependent Rac exchange factor 1
5573	PRKAR1A	protein kinase, cAMP-dependent, regulatory, type I, alpha (tissue specific extinguisher 1)
55269	PSPC1	paraspeckle component 1
5732	PTGER2	prostaglandin E receptor 2 (subtype EP2), 53kDa
22949	PTGR1	prostaglandin reductase 1
5743	PTGS2	prostaglandin-endoperoxide synthase 2 (prostaglandin G/H synthase and cyclooxygenase)
57403	RAB22A	RAB22A, member RAS oncogene family
23682	RAB38	RAB38, member RAS oncogene family
5898	RALA	v-ral simian leukemia viral oncogene homolog A (ras related)
155435	RBM33	RNA binding motif protein 33
26575	RGS17	regulator of G-protein signaling 17
6009	RHEB	Ras homolog enriched in brain
55905	RNF114	ring finger protein 114
79589	RNF128	ring finger protein 128
9616	RNF7	ring finger protein 7
84900	RNFT2	ring finger protein, transmembrane 2
6095	RORA	RAR-related orphan receptor A
54913	RPP25	ribonuclease P/MRP 25kDa subunit
285367	RPUSD3	RNA pseudouridylate synthase domain containing 3
26156	RSL1D1	ribosomal L1 domain containing 1
84870	RSPO3	R-spondin 3 homolog (Xenopus laevis)
25914	RTTN	rotatin
51282	SCAND1	SCAN domain containing 1
23753	SDF2L1	stromal cell-derived factor 2-like 1
90701	SEC11C	SEC11 homolog C (S. cerevisiae)
85465	SELI	selenoprotein I
83852	SETDB2	SET domain, bifurcated 2
6421	SFPQ	splicing factor proline/glutamine-rich (polypyrimidine tract binding protein associated)
8227	SFRS17A	splicing factor, arginine/serine-rich 17A
27352	SGSM3	small G protein signaling modulator 3
10019	SH2B3	SH2B adaptor protein 3
387914	SHISA2	shisa homolog 2 (Xenopus laevis)
9120	SLC16A6	solute carrier family 16, member 6 (monocarboxylic acid transporter 7)
10560	SLC19A2	solute carrier family 19 (thiamine transporter), member 2
6574	SLC20A1	solute carrier family 20 (phosphate transporter), member 1
339665	SLC35E4	solute carrier family 35, member E4
54733	SLC35F2	solute carrier family 35, member F2
6520	SLC3A2	solute carrier family 3 (activators of dibasic and neutral amino acid transport), member 2
6526	SLC5A3	solute carrier family 5 (sodium/myo-inositol cotransporter), member 3
55117	SLC6A15	solute carrier family 6 (neutral amino acid transporter), member 15
84138	SLC7A6OS	solute carrier family 7, member 6 opposite strand
84679	SLC9A7	solute carrier family 9 (sodium/hydrogen exchanger), member 7
28231	SLCO4A1	solute carrier organic anion transporter family, member 4A1
10569	SLU7	SLU7 splicing factor homolog (S. cerevisiae)
64093	SMOC1	SPARC related modular calcium binding 1
64094	SMOC2	SPARC related modular calcium binding 2
30812	SOX8	SRY (sex determining region Y)-box 8
8877	SPHK1	sphingosine kinase 1
10253	SPRY2	sprouty homolog 2 (Drosophila)
81848	SPRY4	sprouty homolog 4 (Drosophila)
140809	SRXN1	sulfiredoxin 1 homolog (S. cerevisiae)
8869	ST3GAL5	ST3 beta-galactoside alpha-2,3-sialyltransferase 5
55240	STEAP3	STEAP family member 3
10963	STIP1	stress-induced-phosphoprotein 1
50861	STMN3	stathmin-like 3
6804	STX1A	syntaxin 1A (brain)
6809	STX3	syntaxin 3
6863	TAC1	tachykinin, precursor 1
9015	TAF1A	TATA box binding protein (TBP)-associated factor, RNA polymerase I, A, 48kDa
9096	TBX18	T-box 18
6926	TBX3	T-box 3
7980	TFPI2	tissue factor pathway inhibitor 2
7056	THBD	thrombomodulin
10469	TIMM44	translocase of inner mitochondrial membrane 44 homolog (yeast)
54962	TIPIN	TIMELESS interacting protein
23671	TMEFF2	transmembrane protein with EGF-like and two follistatin-like domains 2
25907	TMEM158	transmembrane protein 158
221468	TMEM217	transmembrane protein 217
55151	TMEM38B	transmembrane protein 38B
29766	TMOD3	tropomodulin 3 (ubiquitous)
8793	TNFRSF10D	tumor necrosis factor receptor superfamily, member 10d, decoy with truncated death domain
11076	TPPP	tubulin polymerization promoting protein
7109	TRAPPC10	trafficking protein particle complex 10
4591	TRIM37	tripartite motif-containing 37
11078	TRIOBP	TRIO and F-actin binding protein
55761	TTC17	tetratricopeptide repeat domain 17
7270	TTF1	transcription termination factor, RNA polymerase I
29979	UBQLN1	ubiquilin 1
23353	UNC84A	unc-84 homolog A (C. elegans)
65109	UPF3B	UPF3 regulator of nonsense transcripts homolog B (yeast)
57687	VAT1L	vesicle amine transport protein 1 homolog-like (T. californica)
91833	WDR20	WD repeat domain 20
49856	WDR8	WD repeat domain 8
25937	WWTR1	WW domain containing transcription regulator 1
79693	YRDC	yrdC domain containing (E. coli)
253943	YTHDF3	YTH domain family, member 3
254887	ZDHHC23	zinc finger, DHHC-type containing 23
90637	ZFAND2A	zinc finger, AN1-type domain 2A
7543	ZFX	zinc finger protein, X-linked
49854	ZNF295	zinc finger protein 295
147660	ZNF578	zinc finger protein 578
93474	ZNF670	zinc finger protein 670
common MSCs b4.repressed and cpg (57 elements, expected 61.3, P=0.23, adjP=1)
130399	ACVR1C	activin A receptor, type IC
394	ARHGAP5	Rho GTPase activating protein 5
330	BIRC3	baculoviral IAP repeat-containing 3
64115	C10orf54	chromosome 10 open reading frame 54
23066	CAND2	cullin-associated and neddylation-dissociated 2 (putative)
9139	CBFA2T2	core-binding factor, runt domain, alpha subunit 2; translocated to, 2
147372	CCBE1	collagen and calcium binding EGF domains 1
60494	CCDC81	coiled-coil domain containing 81
4345	CD200	CD200 molecule
8837	CFLAR	CASP8 and FADD-like apoptosis regulator
9076	CLDN1	claudin 1
1303	COL12A1	collagen, type XII, alpha 1
129804	FBLN7	fibulin 7
135114	HINT3	histidine triad nucleotide binding protein 3
3613	IMPA2	inositol(myo)-1(or 4)-monophosphatase 2
80853	JHDM1D	jumonji C domain containing histone demethylase 1 homolog D (S. cerevisiae)
84623	KIRREL3	kin of IRRE like 3 (Drosophila)
3953	LEPR	leptin receptor
4057	LTF	lactotransferrin
4155	MBP	myelin basic protein
11343	MGLL	monoglyceride lipase
54996	MOSC2	MOCO sulphurase C-terminal domain containing 2
26002	MOXD1	monooxygenase, DBH-like 1
9788	MTSS1	metastasis suppressor 1
4638	MYLK	myosin light chain kinase
259232	NALCN	sodium leak channel, non-selective
4741	NEFM	neurofilament, medium polypeptide
9397	NMT2	N-myristoyltransferase 2
9369	NRXN3	neurexin 3
9141	PDCD5	programmed cell death 5
27295	PDLIM3	PDZ and LIM domain 3
10611	PDLIM5	PDZ and LIM domain 5
5286	PIK3C2A	phosphoinositide-3-kinase, class 2, alpha polypeptide
54103	PION	pigeon homolog (Drosophila)
130271	PLEKHH2	pleckstrin homology domain containing, family H (with MyTH4 domain) member 2
8492	PRSS12	protease, serine, 12 (neurotrypsin, motopsin)
158471	PRUNE2	prune homolog 2 (Drosophila)
5787	PTPRB	protein tyrosine phosphatase, receptor type, B
5891	RAGE	renal tumor antigen
10125	RASGRP1	RAS guanyl releasing protein 1 (calcium and DAG-regulated)
5930	RBBP6	retinoblastoma binding protein 6
5649	RELN	reelin
285671	RNF180	ring finger protein 180
55680	RUFY2	RUN and FYVE domain containing 2
222663	SCUBE3	signal peptide, CUB domain, EGF-like 3
23176	2008-09-01	septin 8
30061	SLC40A1	solute carrier family 40 (iron-regulated transporter), member 1
23446	SLC44A1	solute carrier family 44, member 1
10402	ST3GAL6	ST3 beta-galactoside alpha-2,3-sialyltransferase 6
7903	ST8SIA4	ST8 alpha-N-acetyl-neuraminide alpha-2,8-sialyltransferase 4
55359	STYK1	serine/threonine/tyrosine kinase 1
4070	TACSTD2	tumor-associated calcium signal transducer 2
7223	TRPC4	transient receptor potential cation channel, subfamily C, member 4
54532	USP53	ubiquitin specific peptidase 53
389136	VGLL3	vestigial like 3 (Drosophila)
26118	WSB1	WD repeat and SOCS box-containing 1
7707	ZNF148	zinc finger protein 148
common MSCs b4.induced and cpg (183 elements, expected 149.2, P=8.3e-06, adjP=0.0005)
18	ABAT	4-aminobutyrate aminotransferase
8540	AGPS	alkylglycerone phosphate synthase
147495	APCDD1	adenomatosis polyposis coli repressed-regulated 1
360	AQP3	aquaporin 3 (Gill blood group)
445	ASS1	argininosuccinate synthetase 1
596	BCL2	B-cell CLL/lymphoma 2
9774	BCLAF1	BCL2-associated transcription factor 1
652	BMP4	bone morphogenetic protein 4
28984	C13orf15	chromosome 13 open reading frame 15
374946	C1orf187	chromosome 1 open reading frame 187
25912	C1orf43	chromosome 1 open reading frame 43
164633	CABP7	calcium binding protein 7
57685	CACHD1	cache domain containing 1
8913	CACNA1G	calcium channel, voltage-dependent, T type, alpha 1G subunit
9254	CACNA2D2	calcium channel, voltage-dependent, alpha 2/delta subunit 2
50632	CALY	calcyon neuron-specific vesicular protein
57124	CD248	CD248 molecule, endosialin
1013	CDH15	cadherin 15, M-cadherin (myotubule)
1028	CDKN1C	cyclin-dependent kinase inhibitor 1C (p57, Kip2)
1036	CDO1	cysteine dioxygenase, type I
8534	CHST1	carbohydrate (keratan sulfate Gal-6) sulfotransferase 1
9435	CHST2	carbohydrate (N-acetylglucosamine-6-O) sulfotransferase 2
1191	CLU	clusterin
1277	COL1A1	collagen, type I, alpha 1
50509	COL5A3	collagen, type V, alpha 3
1299	COL9A3	collagen, type IX, alpha 3
81035	COLEC12	collectin sub-family member 12
1311	COMP	cartilage oligomeric matrix protein
10815	CPLX1	complexin 1
8532	CPZ	carboxypeptidase Z
1382	CRABP2	cellular retinoic acid binding protein 2
1396	CRIP1	cysteine-rich protein 1 (intestinal)
1397	CRIP2	cysteine-rich protein 2
9244	CRLF1	cytokine receptor-like factor 1
1400	CRMP1	collapsin response mediator protein 1
55118	CRTAC1	cartilage acidic protein 1
1525	CXADR	coxsackie virus and adenovirus receptor
6387	CXCL12	chemokine (C-X-C motif) ligand 12 (stromal cell-derived factor 1)
9547	CXCL14	chemokine (C-X-C motif) ligand 14
7852	CXCR4	chemokine (C-X-C motif) receptor 4
114757	CYGB	cytoglobin
54360	CYTL1	cytokine-like 1
27065	D4S234E	DNA segment on chromosome 4 (unique) 234 expressed sequence
131566	DCBLD2	discoidin, CUB and LCCL domain containing 2
8788	DLK1	delta-like 1 homolog (Drosophila)
28514	DLL1	delta-like 1 (Drosophila)
92737	DNER	delta/notch-like EGF repeat containing
23220	DTX4	deltex 4 homolog (Drosophila)
1848	DUSP6	dual specificity phosphatase 6
9427	ECEL1	endothelin converting enzyme-like 1
80303	EFHD1	EF-hand domain family, member D1
1942	EFNA1	ephrin-A1
1949	EFNB3	ephrin-B3
79993	ELOVL7	ELOVL family member 7, elongation of long chain fatty acids (yeast)
2043	EPHA4	EPH receptor A4
2047	EPHB1	EPH receptor B1
2150	F2RL1	coagulation factor II (thrombin) receptor-like 1
375061	FAM89A	family with sequence similarity 89, member A
84188	FAR1	fatty acyl CoA reductase 1
2201	FBN2	fibrillin 2
146330	FBXL16	F-box and leucine-rich repeat protein 16
26232	FBXO2	F-box protein 2
2263	FGFR2	fibroblast growth factor receptor 2
2261	FGFR3	fibroblast growth factor receptor 3
64778	FNDC3B	fibronectin type III domain containing 3B
2304	FOXE1	forkhead box E1 (thyroid transcription factor 2)
80144	FRAS1	Fraser syndrome 1
9568	GABBR2	gamma-aminobutyric acid (GABA) B receptor, 2
2628	GATM	glycine amidinotransferase (L-arginine:glycine amidinotransferase)
8729	GBF1	golgi-specific brefeldin A resistance factor 1
54332	GDAP1	ganglioside-induced differentiation-associated protein 1
83468	GLT8D2	glycosyltransferase 8 domain containing 2
2824	GPM6B	glycoprotein M6B
55890	GPRC5C	G protein-coupled receptor, family C, group 5, member C
283120	H19	H19, imprinted maternally expressed transcript (non-protein coding)
3039	HBA1	hemoglobin, alpha 1
26508	HEYL	hairy/enhancer-of-split related with YRPW motif-like
64399	HHIP	hedgehog interacting protein
8349	HIST2H2BE	histone cluster 2, H2be
3113	HLA-DPA1	major histocompatibility complex, class II, DP alpha 1
3119	HLA-DQB1	major histocompatibility complex, class II, DQ beta 1
84525	HOPX	HOP homeobox
3231	HOXD1	homeobox D1
3383	ICAM1	intercellular adhesion molecule 1
3397	ID1	inhibitor of DNA binding 1, dominant negative helix-loop-helix protein
3481	IGF2	insulin-like growth factor 2 (somatomedin A)
84966	IGSF21	immunoglobin superfamily, member 21
3321	IGSF3	immunoglobulin superfamily, member 3
3655	ITGA6	integrin, alpha 6
3680	ITGA9	integrin, alpha 9
57338	JPH3	junctophilin 3
3728	JUP	junction plakoglobin
3730	KAL1	Kallmann syndrome 1 sequence
3752	KCND3	potassium voltage-gated channel, Shal-related subfamily, member 3
3759	KCNJ2	potassium inwardly-rectifying channel, subfamily J, member 2
3785	KCNQ2	potassium voltage-gated channel, KQT-like subfamily, member 2
23231	KIAA0746	KIAA0746 protein
3800	KIF5C	kinesin family member 5C
84634	KISS1R	KISS1 receptor
3875	KRT18	keratin 18
3897	L1CAM	L1 cell adhesion molecule
3911	LAMA5	laminin, alpha 5
3955	LFNG	LFNG O-fucosylpeptide 3-beta-N-acetylglucosaminyltransferase
9355	LHX2	LIM homeobox 2
3977	LIFR	leukemia inhibitory factor receptor alpha
22998	LIMCH1	LIM and calponin homology domains 1
9388	LIPG	lipase, endothelial
79836	LONRF3	LON peptidase N-terminal domain and ring finger 3
65108	MARCKSL1	MARCKS-like 1
4162	MCAM	melanoma cell adhesion molecule
1953	MEGF6	multiple EGF-like-domains 6
23531	MMD	monocyte to macrophage differentiation-associated
54534	MRPL50	mitochondrial ribosomal protein L50
4744	NEFH	neurofilament, heavy polypeptide
10763	NES	nestin
4761	NEUROD2	neurogenic differentiation 2
4804	NGFR	nerve growth factor receptor (TNFR superfamily, member 16)
9241	NOG	noggin
4885	NPTX2	neuronal pentraxin II
22854	NTNG1	netrin G1
10439	OLFM1	olfactomedin 1
11240	PADI2	peptidyl arginine deiminase, type II
89932	PAPLN	papilin, proteoglycan-like sulfated glycoprotein
5076	PAX2	paired box 2
5099	PCDH7	protocadherin 7
22990	PCNX	pecanex homolog (Drosophila)
5122	PCSK1	proprotein convertase subtilisin/kexin type 1
5046	PCSK6	proprotein convertase subtilisin/kexin type 6
79031	PDCL3	phosducin-like 3
80310	PDGFD	platelet derived growth factor D
5296	PIK3R2	phosphoinositide-3-kinase, regulatory subunit 2 (beta)
8544	PIR	pirin (iron-binding nuclear protein)
10154	PLXNC1	plexin C1
10687	PNMA2	paraneoplastic antigen MA2
5493	PPL	periplakin
57580	PREX1	phosphatidylinositol-3,4,5-trisphosphate-dependent Rac exchange factor 1
5577	PRKAR2B	protein kinase, cAMP-dependent, regulatory, type II, beta
5723	PSPH	phosphoserine phosphatase
5733	PTGER3	prostaglandin E receptor 3 (subtype EP3)
5740	PTGIS	prostaglandin I2 (prostacyclin) synthase
5789	PTPRD	protein tyrosine phosphatase, receptor type, D
10742	RAI2	retinoic acid induced 2
51655	RASD1	RAS, dexamethasone-induced 1
5979	RET	ret proto-oncogene
58480	RHOU	ras homolog gene family, member U
9783	RIMS3	regulating synaptic membrane exocytosis 3
79641	ROGDI	rogdi homolog (Drosophila)
157869	RPESP	RPE-spondin
1903	S1PR3	sphingosine-1-phosphate receptor 3
6330	SCN4B	sodium channel, voltage-gated, type IV, beta
60592	SCOC	short coiled-coil protein
55752	2011-09-01	septin 11
56256	SERTAD4	SERTA domain containing 4
387914	SHISA2	shisa homolog 2 (Xenopus laevis)
10723	SLC12A7	solute carrier family 12 (potassium/chloride transporters), member 7
6572	SLC18A3	solute carrier family 18 (vesicular acetylcholine), member 3
6533	SLC6A6	solute carrier family 6 (neurotransmitter transporter, taurine), member 6
9368	SLC9A3R1	solute carrier family 9 (sodium/hydrogen exchanger), member 3 regulator 1
8651	SOCS1	suppressor of cytokine signaling 1
9021	SOCS3	suppressor of cytokine signaling 3
6664	SOX11	SRY (sex determining region Y)-box 11
30812	SOX8	SRY (sex determining region Y)-box 8
10417	SPON2	spondin 2, extracellular matrix protein
6760	SS18	synovial sarcoma translocation, chromosome 18
50861	STMN3	stathmin-like 3
29091	STXBP6	syntaxin binding protein 6 (amisyn)
55959	SULF2	sulfatase 2
6840	SVIL	supervillin
23671	TMEFF2	transmembrane protein with EGF-like and two follistatin-like domains 2
222865	TMEM130	transmembrane protein 130
9540	TP53I3	tumor protein p53 inducible protein 3
11076	TPPP	tubulin polymerization promoting protein
94015	TTYH2	tweety homolog 2 (Drosophila)
347733	TUBB2B	tubulin, beta 2B
90249	UNC5A	unc-5 homolog A (C. elegans)
57687	VAT1L	vesicle amine transport protein 1 homolog-like (T. californica)
7425	VGF	VGF nerve growth factor inducible
7433	VIPR1	vasoactive intestinal peptide receptor 1
64856	VWA1	von Willebrand factor A domain containing 1
23414	ZFPM2	zinc finger protein, multitype 2
168544	ZNF467	zinc finger protein 467
84146	ZNF644	zinc finger protein 644
7552	ZNF711	zinc finger protein 711
common MSCs b1.repressed and cpg (415 elements, expected 316.9, P=5.2e-19, adjP=3.1e-17)
934	-	-
87769	A2LD1	AIG2-like domain 1
176	ACAN	aggrecan
116983	ACAP3	ArfGAP with coiled-coil, ankyrin repeat and PH domains 3
80221	ACSF2	acyl-CoA synthetase family member 2
59	ACTA2	actin, alpha 2, smooth muscle, aorta
203054	ADCK5	aarF domain containing kinase 5
122622	ADSSL1	adenylosuccinate synthase like 1
60509	AGBL5	ATP/GTP binding protein-like 5
10555	AGPAT2	1-acylglycerol-3-phosphate O-acyltransferase 2 (lysophosphatidic acid acyltransferase, beta)
203	AK1	adenylate kinase 1
205	AK3L1	adenylate kinase 3-like 1
11214	AKAP13	A kinase (PRKA) anchor protein 13
8574	AKR7A2	aldo-keto reductase family 7, member A2 (aflatoxin aldehyde reductase)
226	ALDOA	aldolase A, fructose-bisphosphate
353322	ANKRD37	ankyrin repeat domain 37
51239	ANKRD39	ankyrin repeat domain 39
54443	ANLN	anillin, actin binding protein
290	ANPEP	alanyl (membrane) aminopeptidase
84168	ANTXR1	anthrax toxin receptor 1
9179	AP4M1	adaptor-related protein complex 4, mu 1 subunit
55937	APOM	apolipoprotein M
353	APRT	adenine phosphoribosyltransferase
80210	ARMC9	armadillo repeat containing 9
9915	ARNT2	aryl-hydrocarbon receptor nuclear translocator 2
410	ARSA	arylsulfatase A
435	ASL	argininosuccinate lyase
440	ASNS	asparagine synthetase
259266	ASPM	asp (abnormal spindle) homolog, microcephaly associated (Drosophila)
513	ATP5D	ATP synthase, H+ transporting, mitochondrial F1 complex, delta subunit
11285	B4GALT7	xylosylprotein beta 1,4-galactosyltransferase, polypeptide 7 (galactosyltransferase I)
27077	B9D1	B9 protein domain 1
79870	BAALC	brain and acute leukemia, cytoplasmic
56033	BARX1	BARX homeobox 1
587	BCAT2	branched chain aminotransferase 2, mitochondrial
10295	BCKDK	branched chain ketoacid dehydrogenase kinase
55909	BIN3	bridging integrator 3
332	BIRC5	baculoviral IAP repeat-containing 5
645	BLVRB	biliverdin reductase B (flavin reductase (NADPH))
664	BNIP3	BCL2/adenovirus E1B 19kDa interacting protein 3
665	BNIP3L	BCL2/adenovirus E1B 19kDa interacting protein 3-like
666	BOK	BCL2-related ovarian killer
682	BSG	basigin (Ok blood group)
701	BUB1B	BUB1 budding uninhibited by benzimidazoles 1 homolog beta (yeast)
10974	C10orf116	chromosome 10 open reading frame 116
64115	C10orf54	chromosome 10 open reading frame 54
79703	C11orf80	chromosome 11 open reading frame 80
84326	C16orf13	chromosome 16 open reading frame 13
84331	C16orf14	chromosome 16 open reading frame 14
9605	C16orf7	chromosome 16 open reading frame 7
56005	C19orf10	chromosome 19 open reading frame 10
91978	C19orf20	chromosome 19 open reading frame 20
114898	C1QTNF2	C1q and tumor necrosis factor related protein 2
755	C21orf2	chromosome 21 open reading frame 2
91689	C22orf32	chromosome 22 open reading frame 32
84279	C2orf7	chromosome 2 open reading frame 7
25915	C3orf60	chromosome 3 open reading frame 60
221908	C7orf47	chromosome 7 open reading frame 47
771	CA12	carbonic anhydrase XII
822	CAPG	capping protein (actin filament), gelsolin-like
23589	CARHSP1	calcium regulated heat stable protein 1, 24kDa
57082	CASC5	cancer susceptibility candidate 5
875	CBS	cystathionine-beta-synthase
147372	CCBE1	collagen and calcium binding EGF domains 1
90557	CCDC74A	coiled-coil domain containing 74A
890	CCNA2	cyclin A2
9133	CCNB2	cyclin B2
595	CCND1	cyclin D1
977	CD151	CD151 molecule (Raph blood group)
991	CDC20	cell division cycle 20 homolog (S. cerevisiae)
983	CDC2	cell division cycle 2, G1 to S and G2 to M
8318	CDC45L	CDC45 cell division cycle 45-like (S. cerevisiae)
8558	CDK10	cyclin-dependent kinase 10
1033	CDKN3	cyclin-dependent kinase inhibitor 3
1052	CEBPD	CCAAT/enhancer binding protein (C/EBP), delta
27440	CECR5	cat eye syndrome chromosome region, candidate 5
1058	CENPA	centromere protein A
1063	CENPF	centromere protein F, 350/400ka (mitosin)
79019	CENPM	centromere protein M
80152	CENPT	centromere protein T
55165	CEP55	centrosomal protein 55kDa
51148	CERCAM	cerebral endothelial cell adhesion molecule
79094	CHAC1	ChaC, cation transport regulator homolog 1 (E. coli)
55501	CHST12	carbohydrate (chondroitin 4) sulfotransferase 12
8192	CLPP	ClpP caseinolytic peptidase, ATP-dependent, proteolytic subunit homolog (E. coli)
8218	CLTCL1	clathrin, heavy chain-like 1
1303	COL12A1	collagen, type XII, alpha 1
1307	COL16A1	collagen, type XVI, alpha 1
1284	COL4A2	collagen, type IV, alpha 2
1292	COL6A2	collagen, type VI, alpha 2
11316	COPE	coatomer protein complex, subunit epsilon
54973	CPSF3L	cleavage and polyadenylation specific factor 3-like
8532	CPZ	carboxypeptidase Z
10488	CREB3	cAMP responsive element binding protein 3
1454	CSNK1E	casein kinase 1, epsilon
8722	CTSF	cathepsin F
1535	CYBA	cytochrome b-245, alpha polypeptide
1611	DAP	death-associated protein
1632	DCI	dodecenoyl-Coenzyme A delta isomerase (3,2 trans-enoyl-Coenzyme A isomerase)
54541	DDIT4	DNA-damage-inducible transcript 4
51428	DDX41	DEAD (Asp-Glu-Ala-Asp) box polypeptide 41
55635	DEPDC1	DEP domain containing 1
147015	DHRS13	dehydrogenase/reductase (SDR family) member 13
85458	DIXDC1	DIX domain containing 1
22839	DLGAP4	discs, large (Drosophila) homolog-associated protein 4
9787	DLGAP5	discs, large (Drosophila) homolog-associated protein 5
3338	DNAJC4	DnaJ (Hsp40) homolog, subfamily C, member 4
54344	DPM3	dolichyl-phosphate mannosyltransferase polypeptide 3
10570	DPYSL4	dihydropyrimidinase-like 4
51514	DTL	denticleless homolog (Drosophila)
1841	DTYMK	deoxythymidylate kinase (thymidylate kinase)
1854	DUT	deoxyuridine triphosphatase
2202	EFEMP1	EGF-containing fibulin-like extracellular matrix protein 1
30008	EFEMP2	EGF-containing fibulin-like extracellular matrix protein 2
1948	EFNB2	ephrin-B2
10938	EHD1	EH-domain containing 1
8666	EIF3G	eukaryotic translation initiation factor 3, subunit G
1978	EIF4EBP1	eukaryotic translation initiation factor 4E binding protein 1
2021	ENDOG	endonuclease G
2023	ENO1	enolase 1, (alpha)
2026	ENO2	enolase 2 (gamma, neuronal)
2067	ERCC1	excision repair cross-complementing rodent repair deficiency, complementation group 1 (includes overlapping antisense sequence)
57222	ERGIC1	endoplasmic reticulum-golgi intermediate compartment (ERGIC) 1
51614	ERGIC3	ERGIC and golgi 3
23474	ETHE1	ethylmalonic encephalopathy 1
51466	EVL	Enah/Vasp-like
23265	EXOC7	exocyst complex component 7
2132	EXT2	exostoses (multiple) 2
7430	EZR	ezrin
3995	FADS3	fatty acid desaturase 3
93343	FAM125A	family with sequence similarity 125, member A
80097	FAM128B	family with sequence similarity 128, member B
27351	FAM152B	family with sequence similarity 152, member B
26355	FAM162A	family with sequence similarity 162, member A
65990	FAM173A	family with sequence similarity 173, member A
55194	FAM176B	family with sequence similarity 176, member B
25817	FAM19A5	family with sequence similarity 19 (chemokine (C-C motif)-like), member A5
54478	FAM64A	family with sequence similarity 64, member A
81610	FAM83D	family with sequence similarity 83, member D
147965	FAM98C	family with sequence similarity 98, member C
55215	FANCI	Fanconi anemia, complementation group I
10160	FARP1	FERM, RhoGEF (ARHGEF) and pleckstrin domain protein 1 (chondrocyte-derived)
85302	FBF1	Fas (TNFRSF6) binding factor 1
2200	FBN1	fibrillin 1
2273	FHL1	four and a half LIM domains 1
55313	FLJ11151	hypothetical protein FLJ11151
2316	FLNA	filamin A, alpha (actin binding protein 280)
2305	FOXM1	forkhead box M1
2535	FZD2	frizzled homolog 2 (Drosophila)
2582	GALE	UDP-galactose-4-epimerase
2597	GAPDH	glyceraldehyde-3-phosphate dehydrogenase
2621	GAS6	growth arrest-specific 6
54960	GEMIN8	gem (nuclear organelle) associated protein 8
51659	GINS2	GINS complex subunit 2 (Psf2 homolog)
80772	GLTPD1	glycolipid transfer protein domain containing 1
2783	GNB2	guanine nucleotide binding protein (G protein), beta polypeptide 2
2817	GPC1	glypican 1
2821	GPI	glucose phosphate isomerase
23432	GPR161	G protein-coupled receptor 161
9524	GPSN2	glycoprotein, synaptic 2
57655	GRAMD1A	GRAM domain containing 1A
65983	GRAMD3	GRAM domain containing 3
2947	GSTM3	glutathione S-transferase M3 (brain)
2987	GUK1	guanylate kinase 1
2997	GYS1	glycogen synthase 1 (muscle)
8971	H1FX	H1 histone family, member X
55766	H2AFJ	H2A histone family, member J
3038	HAS3	hyaluronan synthase 3
8841	HDAC3	histone deacetylase 3
10014	HDAC5	histone deacetylase 5
57493	HEG1	HEG homolog 1 (zebrafish)
29923	HIG2	hypoxia-inducible protein 2
3113	HLA-DPA1	major histocompatibility complex, class II, DP alpha 1
3119	HLA-DQB1	major histocompatibility complex, class II, DQ beta 1
3315	HSPB1	heat shock 27kDa protein 1
3418	IDH2	isocitrate dehydrogenase 2 (NADP+), mitochondrial
3421	IDH3G	isocitrate dehydrogenase 3 (NAD+) gamma
3425	IDUA	iduronidase, alpha-L-
55764	IFT122	intraflagellar transport 122 homolog (Chlamydomonas)
3485	IGFBP2	insulin-like growth factor binding protein 2, 36kDa
3486	IGFBP3	insulin-like growth factor binding protein 3
93185	IGSF8	immunoglobulin superfamily, member 8
3625	INHBB	inhibin, beta B
26173	INTS1	integrator complex subunit 1
128239	IQGAP3	IQ motif containing GTPase activating protein 3
22801	ITGA11	integrin, alpha 11
3675	ITGA3	integrin, alpha 3 (antigen CD49C, alpha 3 subunit of VLA-3 receptor)
3678	ITGA5	integrin, alpha 5 (fibronectin receptor, alpha polypeptide)
23030	JMJD2B	jumonji domain containing 2B
126119	JOSD2	Josephin domain containing 2
3778	KCNMA1	potassium large conductance calcium-activated channel, subfamily M, alpha member 1
222658	KCTD20	potassium channel tetramerisation domain containing 20
11015	KDELR3	KDEL (Lys-Asp-Glu-Leu) endoplasmic reticulum protein retention receptor 3
23383	KIAA0892	KIAA0892
9928	KIF14	kinesin family member 14
10112	KIF20A	kinesin family member 20A
11004	KIF2C	kinesin family member 2C
51621	KLF13	Kruppel-like factor 13
3855	KRT7	keratin 7
55214	LEPREL1	leprecan-like 1
10536	LEPREL2	leprecan-like 2
29995	LMCD1	LIM and cysteine-rich domains 1
64788	LMF1	lipase maturation factor 1
4000	LMNA	lamin A/C
9361	LONP1	lon peptidase 1, mitochondrial
4016	LOXL1	lysyl oxidase-like 1
4017	LOXL2	lysyl oxidase-like 2
4015	LOX	lysyl oxidase
26020	LRP10	low density lipoprotein receptor-related protein 10
51690	LSM7	LSM7 homolog, U6 small nuclear RNA associated (S. cerevisiae)
4054	LTBP3	latent transforming growth factor beta binding protein 3
130574	LYPD6	LY6/PLAUR domain containing 6
10459	MAD2L2	MAD2 mitotic arrest deficient-like 2 (yeast)
10916	MAGED2	melanoma antigen family D, 2
81557	MAGED4B	melanoma antigen family D, 4B
5605	MAP2K2	mitogen-activated protein kinase kinase 2
4134	MAP4	microtubule-associated protein 4
6300	MAPK12	mitogen-activated protein kinase 12
51257	MARCH2	membrane-associated ring finger (C3HC4) 2
4174	MCM5	minichromosome maintenance complex component 5
4176	MCM7	minichromosome maintenance complex component 7
10873	ME3	malic enzyme 3, NADP(+)-dependent, mitochondrial
10025	MED16	mediator complex subunit 16
112950	MED8	mediator complex subunit 8
55384	MEG3	maternally expressed 3 (non-protein coding)
1953	MEGF6	multiple EGF-like-domains 6
4232	MEST	mesoderm specific transcript homolog (mouse)
4233	MET	met proto-oncogene (hepatocyte growth factor receptor)
4237	MFAP2	microfibrillar-associated protein 2
10227	MFSD10	major facilitator superfamily domain containing 10
11343	MGLL	monoglyceride lipase
142678	MIB2	mindbomb homolog 2 (Drosophila)
4282	MIF	macrophage migration inhibitory factor (glycosylation-inhibiting factor)
4288	MKI67	antigen identified by monoclonal antibody Ki-67
4350	MPG	N-methylpurine-DNA glycosylase
4351	MPI	mannose phosphate isomerase
4357	MPST	mercaptopyruvate sulfurtransferase
64975	MRPL41	mitochondrial ribosomal protein L41
51073	MRPL4	mitochondrial ribosomal protein L4
10608	MXD4	MAX dimerization protein 4
4628	MYH10	myosin, heavy chain 10, non-muscle
4638	MYLK	myosin light chain kinase
4641	MYO1C	myosin IC
4644	MYO5A	myosin VA (heavy chain 12, myoxin)
55191	NADSYN1	NAD synthetase 1
4668	NAGA	N-acetylgalactosaminidase, alpha-
26502	NARF	nuclear prelamin A recognition factor
89796	NAV1	neuron navigator 1
23218	NBEAL2	neurobeachin-like 2
64151	NCAPG	non-SMC condensin I complex, subunit G
4713	NDUFB7	NADH dehydrogenase (ubiquinone) 1 beta subcomplex, 7, 18kDa
4714	NDUFB8	NADH dehydrogenase (ubiquinone) 1 beta subcomplex, 8, 19kDa
374291	NDUFS7	NADH dehydrogenase (ubiquinone) Fe-S protein 7, 20kDa (NADH-coenzyme Q reductase)
4751	NEK2	NIMA (never in mitosis gene a)-related kinase 2
23114	NFASC	neurofascin homolog (chicken)
4776	NFATC4	nuclear factor of activated T-cells, cytoplasmic, calcineurin-dependent 4
4784	NFIX	nuclear factor I/X (CCAAT-binding transcription factor)
57407	NMRAL1	NmrA-like family domain containing 1
4861	NPAS1	neuronal PAS domain protein 1
56654	NPDC1	neural proliferation, differentiation and control, 1
79716	NPEPL1	aminopeptidase-like 1
3084	NRG1	neuregulin 1
9379	NRXN2	neurexin 2
64943	NT5DC2	5'-nucleotidase domain containing 2
84304	NUDT22	nudix (nucleoside diphosphate linked moiety X)-type motif 22
83540	NUF2	NUF2, NDC80 kinetochore complex component, homolog (S. cerevisiae)
51203	NUSAP1	nucleolar and spindle associated protein 1
4947	OAZ2	ornithine decarboxylase antizyme 2
23363	OBSL1	obscurin-like 1
55611	OTUB1	OTU domain, ubiquitin aldehyde binding 1
5034	P4HB	procollagen-proline, 2-oxoglutarate 4-dioxygenase (proline 4-hydroxylase), beta polypeptide
5050	PAFAH1B3	platelet-activating factor acetylhydrolase, isoform Ib, gamma subunit 29kDa
55742	PARVA	parvin, alpha
55872	PBK	PDZ binding kinase
5106	PCK2	phosphoenolpyruvate carboxykinase 2 (mitochondrial)
5125	PCSK5	proprotein convertase subtilisin/kexin type 5
5833	PCYT2	phosphate cytidylyltransferase 2, ethanolamine
5137	PDE1C	phosphodiesterase 1C, calmodulin-dependent 70kDa
5163	PDK1	pyruvate dehydrogenase kinase, isozyme 1
5165	PDK3	pyruvate dehydrogenase kinase, isozyme 3
64236	PDLIM2	PDZ and LIM domain 2 (mystique)
8566	PDXK	pyridoxal (pyridoxine, vitamin B6) kinase
5210	PFKFB4	6-phosphofructo-2-kinase/fructose-2,6-biphosphatase 4
5211	PFKL	phosphofructokinase, liver
5214	PFKP	phosphofructokinase, platelet
5230	PGK1	phosphoglycerate kinase 1
25796	PGLS	6-phosphogluconolactonase
29085	PHPT1	phosphohistidine phosphatase 1
5307	PITX1	paired-like homeodomain 1
51196	PLCE1	phospholipase C, epsilon 1
1263	PLK3	polo-like kinase 3 (Drosophila)
5351	PLOD1	procollagen-lysine 1, 2-oxoglutarate 5-dioxygenase 1
5372	PMM1	phosphomannomutase 1
25953	PNKD	paroxysmal nonkinesigenic dyskinesia
11284	PNKP	polynucleotide kinase 3'-phosphatase
5411	PNN	pinin, desmosome associated protein
57804	POLD4	polymerase (DNA-directed), delta 4
5438	POLR2I	polymerase (RNA) II (DNA directed) polypeptide I, 14.5kDa
8541	PPFIA3	protein tyrosine phosphatase, receptor type, f polypeptide (PTPRF), interacting protein (liprin), alpha 3
10848	PPP1R13L	protein phosphatase 1, regulatory (inhibitor) subunit 13 like
5531	PPP4C	protein phosphatase 4 (formerly X), catalytic subunit
9055	PRC1	protein regulator of cytokinesis 1
7001	PRDX2	peroxiredoxin 2
112464	PRKCDBP	protein kinase C, delta binding protein
3275	PRMT2	protein arginine methyltransferase 2
54496	PRMT7	protein arginine methyltransferase 7
29968	PSAT1	phosphoserine aminotransferase 1
5792	PTPRF	protein tyrosine phosphatase, receptor type, F
5819	PVRL2	poliovirus receptor-related 2 (herpesvirus entry mediator B)
29108	PYCARD	PYD and CARD domain containing
5831	PYCR1	pyrroline-5-carboxylate reductase 1
65263	PYCRL	pyrroline-5-carboxylate reductase-like
83871	RAB34	RAB34, member RAS oncogene family
5865	RAB3B	RAB3B, member RAS oncogene family
10567	RABAC1	Rab acceptor 1 (prenylated)
10267	RAMP1	receptor (G protein-coupled) activity modifying protein 1
8045	RASSF7	Ras association (RalGDS/AF-6) domain family (N-terminal) member 7
5959	RDH5	retinol dehydrogenase 5 (11-cis/9-cis)
8625	RFXANK	regulatory factor X-associated ankyrin-containing protein
6000	RGS7	regulator of G-protein signaling 7
389	RHOC	ras homolog gene family, member C
10535	RNASEH2A	ribonuclease H2, subunit A
84153	RNASEH2C	ribonuclease H2, subunit C
8635	RNASET2	ribonuclease T2
153830	RNF145	ring finger protein 145
10193	RNF41	ring finger protein 41
6050	RNH1	ribonuclease/angiogenin inhibitor 1
6051	RNPEP	arginyl aminopeptidase (aminopeptidase B)
83642	RP3-402G11.5	selenoprotein O
6137	RPL13	ribosomal protein L13
6159	RPL29	ribosomal protein L29
6122	RPL3	ribosomal protein L3
6193	RPS5	ribosomal protein S5
6203	RPS9	ribosomal protein S9
6237	RRAS	related RAS viral (r-ras) oncogene homolog
6241	RRM2	ribonucleotide reductase M2 polypeptide
51282	SCAND1	SCAN domain containing 1
51435	SCARA3	scavenger receptor class A, member 3
222663	SCUBE3	signal peptide, CUB domain, EGF-like 3
51150	SDF4	stromal cell derived factor 4
51734	SEPX1	selenoprotein X, 1
9814	SFI1	Sfi1 homolog, spindle assembly associated (yeast)
6424	SFRP4	secreted frizzled-related protein 4
9644	SH3PXD2A	SH3 and PX domains 2A
57630	SH3RF1	SH3 domain containing ring finger 1
81858	SHARPIN	SHANK-associated RH domain interactor
79801	SHCBP1	SHC SH2-domain binding protein 1
6472	SHMT2	serine hydroxymethyltransferase 2 (mitochondrial)
9123	SLC16A3	solute carrier family 16, member 3 (monocarboxylic acid transporter 4)
6509	SLC1A4	solute carrier family 1 (glutamate/neutral amino acid transporter), member 4
56731	SLC2A4RG	SLC2A4 regulator
11182	SLC2A6	solute carrier family 2 (facilitated glucose transporter), member 6
339665	SLC35E4	solute carrier family 35, member E4
57153	SLC44A2	solute carrier family 44, member 2
6508	SLC4A3	solute carrier family 4, anion exchanger, member 3
6604	SMARCD3	SWI/SNF related, matrix associated, actin dependent regulator of chromatin, subfamily d, member 3
6609	SMPD1	sphingomyelin phosphodiesterase 1, acid lysosomal
6626	SNRPA	small nuclear ribonucleoprotein polypeptide A
6628	SNRPB	small nuclear ribonucleoprotein polypeptides B and B1
6640	SNTA1	syntrophin, alpha 1 (dystrophin-associated protein A1, 59kDa, acidic component)
90203	SNX21	sorting nexin family member 21
6676	SPAG4	sperm associated antigen 4
10615	SPAG5	sperm associated antigen 5
57405	SPC25	SPC25, NDC80 kinetochore complex component, homolog (S. cerevisiae)
170463	SSBP4	single stranded DNA binding protein 4
6483	ST3GAL2	ST3 beta-galactoside alpha-2,3-sialyltransferase 2
10494	STK25	serine/threonine kinase 25 (STE20 homolog, yeast)
29091	STXBP6	syntaxin binding protein 6 (amisyn)
9144	SYNGR2	synaptogyrin 2
10460	TACC3	transforming, acidic coiled-coil containing protein 3
10607	TBL3	transducin (beta)-like 3
6919	TCEA2	transcription elongation factor A (SII), 2
10312	TCIRG1	T-cell, immune regulator 1, ATPase, H+ transporting, lysosomal V0 subunit A3
51368	TEX264	testis expressed 264
7057	THBS1	thrombospondin 1
7059	THBS3	thrombospondin 3
7064	THOP1	thimet oligopeptidase 1
7070	THY1	Thy-1 cell surface antigen
7083	TK1	thymidine kinase 1, soluble
54958	TMEM160	transmembrane protein 160
58986	TMEM8	transmembrane protein 8 (five membrane-spanning domains)
7153	TOP2A	topoisomerase (DNA) II alpha 170kDa
7164	TPD52L1	tumor protein D52-like 1
7167	TPI1	triosephosphate isomerase 1
11078	TRIOBP	TRIO and F-actin binding protein
54795	TRPM4	transient receptor potential cation channel, subfamily M, member 4
83707	TRPT1	tRNA phosphotransferase 1
7106	TSPAN4	tetraspanin 4
706	TSPO	translocator protein (18kDa)
7263	TST	thiosulfate sulfurtransferase (rhodanese)
7272	TTK	TTK protein kinase
11344	TWF2	twinfilin, actin-binding protein, homolog 2 (Drosophila)
11065	UBE2C	ubiquitin-conjugating enzyme E2C
29089	UBE2T	ubiquitin-conjugating enzyme E2T (putative)
7384	UQCRC1	ubiquinol-cytochrome c reductase core protein I
7390	UROS	uroporphyrinogen III synthase
54532	USP53	ubiquitin specific peptidase 53
114990	VASN	vasorin
7423	VEGFB	vascular endothelial growth factor B
79001	VKORC1	vitamin K epoxide reductase complex, subunit 1
7436	VLDLR	very low density lipoprotein receptor
51160	VPS28	vacuolar protein sorting 28 homolog (S. cerevisiae)
23559	WBP1	WW domain binding protein 1
57728	WDR19	WD repeat domain 19
84219	WDR24	WD repeat domain 24
89891	WDR34	WD repeat domain 34
11152	WDR45	WD repeat domain 45
84058	WDR54	WD repeat domain 54
26118	WSB1	WD repeat and SOCS box-containing 1
10897	YIF1A	Yip1 interacting factor homolog A (S. cerevisiae)
90522	YIF1B	Yip1 interacting factor homolog B (S. cerevisiae)
678	ZFP36L2	zinc finger protein 36, C3H type-like 2
55893	ZNF395	zinc finger protein 395
79177	ZNF576	zinc finger protein 576
79759	ZNF668	zinc finger protein 668
common MSCs b1.induced and cpg (330 elements, expected 254.5, P=2.3e-14, adjP=1.4e-12)
55122	AKIRIN2	akirin 2
144245	ALG10B	asparagine-linked glycosylation 10 homolog B (yeast, alpha-1,2-glucosyltransferase)
90806	ANGEL2	angel homolog 2 (Drosophila)
55608	ANKRD10	ankyrin repeat domain 10
23253	ANKRD12	ankyrin repeat domain 12
81573	ANKRD13C	ankyrin repeat domain 13C
360	AQP3	aquaporin 3 (Gill blood group)
374	AREG	amphiregulin
395	ARHGAP6	Rho GTPase activating protein 6
51742	ARID4B	AT rich interactive domain 4B (RBP1-like)
54454	ATAD2B	ATPase family, AAA domain containing 2B
467	ATF3	activating transcription factor 3
23250	ATP11A	ATPase, class VI, type 11A
528	ATP6V1C1	ATPase, H+ transporting, lysosomal 42kDa, V1 subunit C1
8706	B3GALNT1	beta-1,3-N-acetylgalactosaminyltransferase 1 (globoside blood group)
79738	BBS10	Bardet-Biedl syndrome 10
84707	BEX2	brain expressed X-linked 2
23743	BHMT2	betaine-homocysteine methyltransferase 2
388552	BLOC1S3	biogenesis of lysosomal organelles complex-1, subunit 3
650	BMP2	bone morphogenetic protein 2
658	BMPR1B	bone morphogenetic protein receptor, type IB
659	BMPR2	bone morphogenetic protein receptor, type II (serine/threonine kinase)
56652	C10orf2	chromosome 10 open reading frame 2
80018	C12orf30	chromosome 12 open reading frame 30
144577	C12orf66	chromosome 12 open reading frame 66
144811	C13orf31	chromosome 13 open reading frame 31
123775	C16orf46	chromosome 16 open reading frame 46
29919	C18orf8	chromosome 18 open reading frame 8
27042	C1orf107	chromosome 1 open reading frame 107
83932	C1orf124	chromosome 1 open reading frame 124
374946	C1orf187	chromosome 1 open reading frame 187
81627	C1orf25	chromosome 1 open reading frame 25
63939	C20orf177	chromosome 20 open reading frame 177
55435	C4orf16	chromosome 4 open reading frame 16
54876	C4orf30	chromosome 4 open reading frame 30
55322	C5orf22	chromosome 5 open reading frame 22
153222	C5orf41	chromosome 5 open reading frame 41
154007	C6orf151	chromosome 6 open reading frame 151
340277	C7orf46	chromosome 7 open reading frame 46
84267	C9orf64	chromosome 9 open reading frame 64
203228	C9orf72	chromosome 9 open reading frame 72
51759	C9orf78	chromosome 9 open reading frame 78
81617	CAB39L	calcium binding protein 39-like
93664	CADPS2	Ca++-dependent secretion activator 2
4076	CAPRIN1	cell cycle associated protein 1
64921	CASD1	CAS1 domain containing 1
90693	CCDC126	coiled-coil domain containing 126
29080	CCDC59	coiled-coil domain containing 59
54482	CCDC76	coiled-coil domain containing 76
79780	CCDC82	coiled-coil domain containing 82
55704	CCDC88A	coiled-coil domain containing 88A
54619	CCNJ	cyclin J
1604	CD55	CD55 molecule, decay accelerating factor for complement (Cromer blood group)
79598	CEP97	centrosomal protein 97kDa
57132	CHMP1B	chromatin modifying protein 1B
26973	CHORDC1	cysteine and histidine-rich domain (CHORD)-containing 1
137075	CLDN23	claudin 23
1299	COL9A3	collagen, type IX, alpha 3
144402	CPNE8	copine VIII
1374	CPT1A	carnitine palmitoyltransferase 1A (liver)
1382	CRABP2	cellular retinoic acid binding protein 2
58487	CREBZF	CREB/ATF bZIP transcription factor
83690	CRISPLD1	cysteine-rich secretory protein LCCL domain containing 1
83716	CRISPLD2	cysteine-rich secretory protein LCCL domain containing 2
1407	CRY1	cryptochrome 1 (photolyase-like)
55454	CSGALNACT2	chondroitin sulfate N-acetylgalactosaminyltransferase 2
2919	CXCL1	chemokine (C-X-C motif) ligand 1 (melanoma growth stimulating activity, alpha)
2920	CXCL2	chemokine (C-X-C motif) ligand 2
2921	CXCL3	chemokine (C-X-C motif) ligand 3
1540	CYLD	cylindromatosis (turban tumor syndrome)
246126	CYorf15A	chromosome Y open reading frame 15A
27065	D4S234E	DNA segment on chromosome 4 (unique) 234 expressed sequence
11056	DDX52	DEAD (Asp-Glu-Ala-Asp) box polypeptide 52
1656	DDX6	DEAD (Asp-Glu-Ala-Asp) box polypeptide 6
1677	DFFB	DNA fragmentation factor, 40kDa, beta polypeptide (caspase-activated DNase)
200895	DHFRL1	dihydrofolate reductase-like 1
9077	DIRAS3	DIRAS family, GTP-binding RAS-like 3
22894	DIS3	DIS3 mitotic control homolog (S. cerevisiae)
8847	DLEU2	deleted in lymphocytic leukemia 2 (non-protein coding)
1746	DLX2	distal-less homeobox 2
4189	DNAJB9	DnaJ (Hsp40) homolog, subfamily B, member 9
5611	DNAJC3	DnaJ (Hsp40) homolog, subfamily C, member 3
9829	DNAJC6	DnaJ (Hsp40) homolog, subfamily C, member 6
1848	DUSP6	dual specificity phosphatase 6
84288	EFCAB2	EF-hand calcium binding domain 2
1960	EGR3	early growth response 3
114794	ELFN2	extracellular leucine-rich repeat and fibronectin type III domain containing 2
51575	ESF1	ESF1, nucleolar pre-rRNA processing protein, homolog (S. cerevisiae)
55500	ETNK1	ethanolamine kinase 1
54855	FAM46C	family with sequence similarity 46, member C
58516	FAM60A	family with sequence similarity 60, member A
84188	FAR1	fatty acyl CoA reductase 1
146330	FBXL16	F-box and leucine-rich repeat protein 16
84085	FBXO30	F-box protein 30
26273	FBXO3	F-box protein 3
51077	FCF1	FCF1 small subunit (SSU) processome component homolog (S. cerevisiae)
10116	FEM1B	fem-1 homolog b (C. elegans)
8817	FGF18	fibroblast growth factor 18
2261	FGFR3	fibroblast growth factor receptor 3
2288	FKBP4	FK506 binding protein 4, 59kDa
93986	FOXP2	forkhead box P2
94234	FOXQ1	forkhead box Q1
8087	FXR1	fragile X mental retardation, autosomal homolog 1
7855	FZD5	frizzled homolog 5 (Drosophila)
2643	GCH1	GTP cyclohydrolase 1
2669	GEM	GTP binding protein overexpressed in skeletal muscle
2706	GJB2	gap junction protein, beta 2, 26kDa
80318	GKAP1	G kinase anchoring protein 1
169792	GLIS3	GLIS family zinc finger 3
55105	GPATCH2	G patch domain containing 2
2824	GPM6B	glycoprotein M6B
85865	GTPBP10	GTP-binding protein 10 (putative)
51454	GULP1	GULP, engulfment adaptor PTB domain containing 1
51696	HECA	headcase homolog (Drosophila)
51191	HERC5	hect domain and RLD 5
23462	HEY1	hairy/enhancer-of-split related with YRPW motif 1
26508	HEYL	hairy/enhancer-of-split related with YRPW motif-like
8357	HIST1H3H	histone cluster 1, H3h
8349	HIST2H2BE	histone cluster 2, H2be
3106	HLA-B	major histocompatibility complex, class I, B
84525	HOPX	HOP homeobox
3200	HOXA3	homeobox A3
7184	HSP90B1	heat shock protein 90kDa beta (Grp94), member 1
3303	HSPA1A	heat shock 70kDa protein 1A
22824	HSPA4L	heat shock 70kDa protein 4-like
3309	HSPA5	heat shock 70kDa protein 5 (glucose-regulated protein, 78kDa)
3310	HSPA6	heat shock 70kDa protein 6 (HSP70B')
79663	HSPBAP1	HSPB (heat shock 27kDa) associated protein 1
10808	HSPH1	heat shock 105kDa/110kDa protein 1
3383	ICAM1	intercellular adhesion molecule 1
3398	ID2	inhibitor of DNA binding 2, dominant negative helix-loop-helix protein
3475	IFRD1	interferon-related developmental regulator 1
3481	IGF2	insulin-like growth factor 2 (somatomedin A)
54756	IL17RD	interleukin 17 receptor D
57508	INTS2	integrator complex subunit 2
3667	IRS1	insulin receptor substrate 1
51015	ISOC1	isochorismatase domain containing 1
3680	ITGA9	integrin, alpha 9
163782	KANK4	KN motif and ankyrin repeat domains 4
84078	KBTBD7	kelch repeat and BTB (POZ) domain containing 7
3759	KCNJ2	potassium inwardly-rectifying channel, subfamily J, member 2
23251	KIAA1024	KIAA1024
56243	KIAA1217	KIAA1217
57703	KIAA1604	KIAA1604 protein
55605	KIF21A	kinesin family member 21A
4254	KITLG	KIT ligand
54800	KLHL24	kelch-like 24 (Drosophila)
11103	KRR1	KRR1, small subunit (SSU) processome component, homolog (yeast)
3897	L1CAM	L1 cell adhesion molecule
113251	LARP4	La ribonucleoprotein domain family, member 4
254251	LCORL	ligand dependent nuclear receptor corepressor-like
51176	LEF1	lymphoid enhancer-binding factor 1
3953	LEPR	leptin receptor
55366	LGR4	leucine-rich repeat-containing G protein-coupled receptor 4
8549	LGR5	leucine-rich repeat-containing G protein-coupled receptor 5
9355	LHX2	LIM homeobox 2
3977	LIFR	leukemia inhibitory factor receptor alpha
3981	LIG4	ligase IV, DNA, ATP-dependent
170082	LOC170082	TFIIS central domain-containing protein 1
643837	LOC643837	hypothetical LOC643837
79836	LONRF3	LON peptidase N-terminal domain and ring finger 3
90624	LYRM7	Lyrm7 homolog (mouse)
9935	MAFB	v-maf musculoaponeurotic fibrosarcoma oncogene homolog B (avian)
9053	MAP7	microtubule-associated protein 7
92935	2002-03-01	methionyl-tRNA synthetase 2, mitochondrial
10150	MBNL2	muscleblind-like 2 (Drosophila)
254394	MCM9	minichromosome maintenance complex component 9
84466	MEGF10	multiple EGF-like-domains 10
131965	METTL6	methyltransferase like 6
23531	MMD	monocyte to macrophage differentiation-associated
55686	MREG	melanoregulin
441024	MTHFD2L	methylenetetrahydrofolate dehydrogenase (NADP+ dependent) 2-like
4534	MTM1	myotubularin 1
29116	MYLIP	myosin regulatory light chain interacting protein
92345	NAF1	nuclear assembly factor 1 homolog (S. cerevisiae)
10135	NAMPT	nicotinamide phosphoribosyltransferase
89797	NAV2	neuron navigator 2
10763	NES	nestin
133308	NHEDC2	Na+/H+ exchanger domain containing 2
4853	NOTCH2	Notch homolog 2 (Drosophila)
4885	NPTX2	neuronal pentraxin II
4929	NR4A2	nuclear receptor subfamily 4, group A, member 2
8013	NR4A3	nuclear receptor subfamily 4, group A, member 3
9818	NUPL1	nucleoporin like 1
734	OSGIN2	oxidative stress induced growth inhibitor family member 2
51633	OTUD6B	OTU domain containing 6B
133015	PACRGL	PARK2 co-regulated-like
11240	PADI2	peptidyl arginine deiminase, type II
55149	PAPD1	PAP associated domain containing 1
152559	PAQR3	progestin and adipoQ receptor family member III
5122	PCSK1	proprotein convertase subtilisin/kexin type 1
5142	PDE4B	phosphodiesterase 4B, cAMP-specific (phosphodiesterase E4 dunce homolog, Drosophila)
9659	PDE4DIP	phosphodiesterase 4D interacting protein
5144	PDE4D	phosphodiesterase 4D, cAMP-specific (phosphodiesterase E3 dunce homolog, Drosophila)
5166	PDK4	pyruvate dehydrogenase kinase, isozyme 4
118987	PDZD8	PDZ domain containing 8
5178	PEG3	paternally expressed 3
57161	PELI2	pellino homolog 2 (Drosophila)
80055	PGAP1	post-GPI attachment to proteins 1
5357	PLS1	plastin 1 (I isoform)
135293	PM20D2	peptidase M20 domain containing 2
5411	PNN	pinin, desmosome associated protein
56902	PNO1	partner of NOB1 homolog (S. cerevisiae)
5471	PPAT	phosphoribosyl pyrophosphate amidotransferase
8493	PPM1D	protein phosphatase 1D magnesium-dependent, delta isoform
81706	PPP1R14C	protein phosphatase 1, regulatory (inhibitor) subunit 14C
5522	PPP2R2C	protein phosphatase 2 (formerly 2A), regulatory subunit B, gamma isoform
5534	PPP3R1	protein phosphatase 3 (formerly 2B), regulatory subunit B, alpha isoform
639	PRDM1	PR domain containing 1, with ZNF domain
5577	PRKAR2B	protein kinase, cAMP-dependent, regulatory, type II, beta
10196	PRMT3	protein arginine methyltransferase 3
8624	PSMG1	proteasome (prosome, macropain) assembly chaperone 1
55269	PSPC1	paraspeckle component 1
5734	PTGER4	prostaglandin E receptor 4 (subtype EP4)
26095	PTPN20B	protein tyrosine phosphatase, non-receptor type 20B
5874	RAB27B	RAB27B, member RAS oncogene family
57826	RAP2C	RAP2C, member of RAS oncogene family
51735	RAPGEF6	Rap guanine nucleotide exchange factor (GEF) 6
5918	RARRES1	retinoic acid receptor responder (tazarotene induced) 1
51655	RASD1	RAS, dexamethasone-induced 1
389677	RBM12B	RNA binding motif protein 12B
5937	RBMS1	RNA binding motif, single stranded interacting protein 1
112724	RDH13	retinol dehydrogenase 13 (all-trans/9-cis)
93587	RG9MTD2	RNA (guanine-9-) methyltransferase domain containing 2
6009	RHEB	Ras homolog enriched in brain
58480	RHOU	ras homolog gene family, member U
253260	RICTOR	rapamycin-insensitive companion of mTOR
64795	RMND5A	required for meiotic nuclear division 5 homolog A (S. cerevisiae)
157869	RPESP	RPE-spondin
10799	RPP40	ribonuclease P/MRP 40kDa subunit
58528	RRAGD	Ras-related GTP binding D
54700	RRN3	RRN3 RNA polymerase I transcription factor homolog (S. cerevisiae)
51018	RRP15	ribosomal RNA processing 15 homolog (S. cerevisiae)
222194	RSBN1L	round spermatid basic protein 1-like
84870	RSPO3	R-spondin 3 homolog (Xenopus laevis)
55680	RUFY2	RUN and FYVE domain containing 2
1903	S1PR3	sphingosine-1-phosphate receptor 3
10483	SEC23B	Sec23 homolog B (S. cerevisiae)
81929	SEH1L	SEH1-like (S. cerevisiae)
8293	SERF1A	small EDRK-rich factor 1A (telomeric)
56256	SERTAD4	SERTA domain containing 4
6421	SFPQ	splicing factor proline/glutamine-rich (polypyrimidine tract binding protein associated)
387914	SHISA2	shisa homolog 2 (Xenopus laevis)
57606	SLAIN2	SLAIN motif family, member 2
6558	SLC12A2	solute carrier family 12 (sodium/potassium/chloride transporters), member 2
84561	SLC12A8	solute carrier family 12 (potassium/chloride transporters), member 8
9120	SLC16A6	solute carrier family 16, member 6 (monocarboxylic acid transporter 7)
9194	SLC16A7	solute carrier family 16, member 7 (monocarboxylic acid transporter 2)
10560	SLC19A2	solute carrier family 19 (thiamine transporter), member 2
6584	SLC22A5	solute carrier family 22 (organic cation/carnitine transporter), member 5
54733	SLC35F2	solute carrier family 35, member F2
64116	SLC39A8	solute carrier family 39 (zinc transporter), member 8
6533	SLC6A6	solute carrier family 6 (neurotransmitter transporter, taurine), member 6
6595	SMARCA2	SWI/SNF related, matrix associated, actin dependent regulator of chromatin, subfamily a, member 2
57223	SMEK2	SMEK homolog 2, suppressor of mek1 (Dictyostelium)
23642	SNHG1	small nucleolar RNA host gene 1 (non-protein coding)
6638	SNRPN	small nuclear ribonucleoprotein polypeptide N
6648	SOD2	superoxide dismutase 2, mitochondrial
30812	SOX8	SRY (sex determining region Y)-box 8
6683	SPAST	spastin
79029	SPATA5L1	spermatogenesis associated 5-like 1
166378	SPATA5	spermatogenesis associated 5
169981	SPIN3	spindlin family, member 3
153443	SRFBP1	serum response factor binding protein 1
54879	ST7L	suppression of tumorigenicity 7 like
10274	STAG1	stromal antigen 1
56977	STOX2	storkhead box 2
6809	STX3	syntaxin 3
134957	STXBP5	syntaxin binding protein 5 (tomosyn)
55959	SULF2	sulfatase 2
6840	SVIL	supervillin
81493	SYNC	syncoilin, intermediate filament protein
4070	TACSTD2	tumor-associated calcium signal transducer 2
9015	TAF1A	TATA box binding protein (TBP)-associated factor, RNA polymerase I, A, 48kDa
9014	TAF1B	TATA box binding protein (TBP)-associated factor, RNA polymerase I, B, 63kDa
6907	TBL1X	transducin (beta)-like 1X-linked
7014	TERF2	telomeric repeat binding factor 2
7019	TFAM	transcription factor A, mitochondrial
83591	THAP2	THAP domain containing, apoptosis associated protein 2
168451	THAP5	THAP domain containing 5
9874	TLK1	tousled-like kinase 1
55314	TMEM144	transmembrane protein 144
130827	TMEM182	transmembrane protein 182
84928	TMEM209	transmembrane protein 209
221468	TMEM217	transmembrane protein 217
55161	TMEM33	transmembrane protein 33
55151	TMEM38B	transmembrane protein 38B
7127	TNFAIP2	tumor necrosis factor, alpha-induced protein 2
8797	TNFRSF10A	tumor necrosis factor receptor superfamily, member 10a
27242	TNFRSF21	tumor necrosis factor receptor superfamily, member 21
80351	TNKS2	tankyrase, TRF1-interacting ankyrin-related ADP-ribose polymerase 2
27010	TPK1	thiamin pyrophosphokinase 1
11076	TPPP	tubulin polymerization promoting protein
10221	TRIB1	tribbles homolog 1 (Drosophila)
84851	TRIM52	tripartite motif-containing 52
54952	TRNAU1AP	tRNA selenocysteine 1 associated protein 1
85480	TSLP	thymic stromal lymphopoietin
151613	TTC14	tetratricopeptide repeat domain 14
55761	TTC17	tetratricopeptide repeat domain 17
7321	UBE2D1	ubiquitin-conjugating enzyme E2D 1 (UBC4/5 homolog, yeast)
65109	UPF3B	UPF3 regulator of nonsense transcripts homolog B (yeast)
84135	UTP15	UTP15, U3 small nucleolar ribonucleoprotein, homolog (S. cerevisiae)
7403	UTX	ubiquitously transcribed tetratricopeptide repeat, X chromosome
7425	VGF	VGF nerve growth factor inducible
23001	WDFY3	WD repeat and FYVE domain containing 3
11169	WDHD1	WD repeat and HMG-box DNA binding protein 1
10885	WDR3	WD repeat domain 3
79819	WDR78	WD repeat domain 78
55432	YOD1	YOD1 OTU deubiquinating enzyme 1 homolog (S. cerevisiae)
9923	ZBTB40	zinc finger and BTB domain containing 40
23211	ZC3H4	zinc finger CCCH-type containing 4
7543	ZFX	zinc finger protein, X-linked
7544	ZFY	zinc finger protein, Y-linked
7546	ZIC2	Zic family member 2 (odd-paired homolog, Drosophila)
55888	ZNF167	zinc finger protein 167
7767	ZNF224	zinc finger protein 224
7770	ZNF227	zinc finger protein 227
10308	ZNF267	zinc finger protein 267
57335	ZNF286A	zinc finger protein 286A
49854	ZNF295	zinc finger protein 295
6940	ZNF354A	zinc finger protein 354A
90333	ZNF468	zinc finger protein 468
9849	ZNF518A	zinc finger protein 518A
147947	ZNF542	zinc finger protein 542
125919	ZNF543	zinc finger protein 543
162972	ZNF550	zinc finger protein 550
22834	ZNF652	zinc finger protein 652
79986	ZNF702P	zinc finger protein 702 pseudogene
7552	ZNF711	zinc finger protein 711
54989	ZNF770	zinc finger protein 770
common MSCs b2.repressed and cpg (207 elements, expected 144.6, P=1.9e-17, adjP=1.1e-15)
136	ADORA2B	adenosine A2b receptor
154	ADRB2	adrenergic, beta-2-, receptor, surface
84803	AGPAT9	1-acylglycerol-3-phosphate O-acyltransferase 9
220	ALDH1A3	aldehyde dehydrogenase 1 family, member A3
54443	ANLN	anillin, actin binding protein
290	ANPEP	alanyl (membrane) aminopeptidase
9824	ARHGAP11A	Rho GTPase activating protein 11A
56938	ARNTL2	aryl hydrocarbon receptor nuclear translocator-like 2
259266	ASPM	asp (abnormal spindle) homolog, microcephaly associated (Drosophila)
29028	ATAD2	ATPase family, AAA domain containing 2
6790	AURKA	aurora kinase A
9212	AURKB	aurora kinase B
84002	B3GNT5	UDP-GlcNAc:betaGal beta-1,3-N-acetylglucosaminyltransferase 5
114614	BIC	BIC transcript
330	BIRC3	baculoviral IAP repeat-containing 3
332	BIRC5	baculoviral IAP repeat-containing 5
646	BNC1	basonuclin 1
701	BUB1B	BUB1 budding uninhibited by benzimidazoles 1 homolog beta (yeast)
699	BUB1	BUB1 budding uninhibited by benzimidazoles 1 homolog (yeast)
220042	C11orf82	chromosome 11 open reading frame 82
55010	C12orf48	chromosome 12 open reading frame 48
221150	C13orf3	chromosome 13 open reading frame 3
55320	C14orf106	chromosome 14 open reading frame 106
145508	C14orf145	chromosome 14 open reading frame 145
116028	C16orf75	chromosome 16 open reading frame 75
220134	C18orf24	chromosome 18 open reading frame 24
140862	C20orf82	chromosome 20 open reading frame 82
54069	C21orf45	chromosome 21 open reading frame 45
760	CA2	carbonic anhydrase II
822	CAPG	capping protein (actin filament), gelsolin-like
57082	CASC5	cancer susceptibility candidate 5
80071	CCDC15	coiled-coil domain containing 15
890	CCNA2	cyclin A2
891	CCNB1	cyclin B1
9133	CCNB2	cyclin B2
9134	CCNE2	cyclin E2
991	CDC20	cell division cycle 20 homolog (S. cerevisiae)
993	CDC25A	cell division cycle 25 homolog A (S. pombe)
995	CDC25C	cell division cycle 25 homolog C (S. pombe)
983	CDC2	cell division cycle 2, G1 to S and G2 to M
8318	CDC45L	CDC45 cell division cycle 45-like (S. cerevisiae)
990	CDC6	cell division cycle 6 homolog (S. cerevisiae)
157313	CDCA2	cell division cycle associated 2
113130	CDCA5	cell division cycle associated 5
83879	CDCA7	cell division cycle associated 7
55143	CDCA8	cell division cycle associated 8
1033	CDKN3	cyclin-dependent kinase inhibitor 3
1058	CENPA	centromere protein A
1062	CENPE	centromere protein E, 312kDa
1063	CENPF	centromere protein F, 350/400ka (mitosin)
64946	CENPH	centromere protein H
79019	CENPM	centromere protein M
55165	CEP55	centrosomal protein 55kDa
91851	CHRDL1	chordin-like 1
11113	CIT	citron (rho-interacting, serine/threonine kinase 21)
150468	CKAP2L	cytoskeleton associated protein 2-like
1047	CLGN	calmegin
10391	CORO2B	coronin, actin binding protein, 2B
55789	DEPDC1B	DEP domain containing 1B
55635	DEPDC1	DEP domain containing 1
1719	DHFR	dihydrofolate reductase
8847	DLEU2	deleted in lymphocytic leukemia 2 (non-protein coding)
9787	DLGAP5	discs, large (Drosophila) homolog-associated protein 5
51514	DTL	denticleless homolog (Drosophila)
79733	E2F8	E2F transcription factor 8
5167	ENPP1	ectonucleotide pyrophosphatase/phosphodiesterase 1
23136	EPB41L3	erythrocyte membrane protein band 4.1-like 3
94240	EPSTI1	epithelial stromal interaction 1 (breast)
54821	ERCC6L	excision repair cross-complementing rodent repair deficiency, complementation group 6-like
9156	EXO1	exonuclease 1
2146	EZH2	enhancer of zeste homolog 2 (Drosophila)
54801	FAM29A	family with sequence similarity 29, member A
113115	FAM54A	family with sequence similarity 54, member A
54478	FAM64A	family with sequence similarity 64, member A
81610	FAM83D	family with sequence similarity 83, member D
2177	FANCD2	Fanconi anemia, complementation group D2
55215	FANCI	Fanconi anemia, complementation group I
26271	FBXO5	F-box protein 5
2250	FGF5	fibroblast growth factor 5
63979	FIGNL1	fidgetin-like 1
2289	FKBP5	FK506 binding protein 5
54468	FLJ20323	hypothetical protein FLJ20323
2295	FOXF2	forkhead box F2
2305	FOXM1	forkhead box M1
94234	FOXQ1	forkhead box Q1
283431	GAS2L3	growth arrest-specific 2 like 3
653573	GCUD2	gastric cancer up-regulated-2
2669	GEM	GTP binding protein overexpressed in skeletal muscle
51659	GINS2	GINS complex subunit 2 (Psf2 homolog)
57211	GPR126	G protein-coupled receptor 126
51512	GTSE1	G-2 and S-phase expressed 1
3038	HAS3	hyaluronan synthase 3
3070	HELLS	helicase, lymphoid-specific
55355	HJURP	Holliday junction recognition protein
3148	HMGB2	high-mobility group box 2
3162	HMOX1	heme oxygenase (decycling) 1
9957	HS3ST1	heparan sulfate (glucosamine) 3-O-sulfotransferase 1
3613	IMPA2	inositol(myo)-1(or 4)-monophosphatase 2
128239	IQGAP3	IQ motif containing GTPase activating protein 3
57650	KIAA1524	KIAA1524
3832	KIF11	kinesin family member 11
9928	KIF14	kinesin family member 14
56992	KIF15	kinesin family member 15
146909	KIF18B	kinesin family member 18B
10112	KIF20A	kinesin family member 20A
9585	KIF20B	kinesin family member 20B
9493	KIF23	kinesin family member 23
11004	KIF2C	kinesin family member 2C
24137	KIF4A	kinesin family member 4A
90293	KLHL13	kelch-like 13 (Drosophila)
55975	KLHL7	kelch-like 7 (Drosophila)
339855	KY	kyphoscoliosis peptidase
4001	LMNB1	lamin B1
4085	MAD2L1	MAD2 mitotic arrest deficient-like 1 (yeast)
55388	MCM10	minichromosome maintenance complex component 10
4171	MCM2	minichromosome maintenance complex component 2
4173	MCM4	minichromosome maintenance complex component 4
4174	MCM5	minichromosome maintenance complex component 5
4176	MCM7	minichromosome maintenance complex component 7
9833	MELK	maternal embryonic leucine zipper kinase
4288	MKI67	antigen identified by monoclonal antibody Ki-67
79682	MLF1IP	MLF1 interacting protein
84057	MND1	meiotic nuclear divisions 1 homolog (S. cerevisiae)
26002	MOXD1	monooxygenase, DBH-like 1
2956	MSH6	mutS homolog 6 (E. coli)
55167	MSL2L1	male-specific lethal 2-like 1 (Drosophila)
4499	MT1M	metallothionein 1M
4599	MX1	myxovirus (influenza virus) resistance 1, interferon-inducible protein p78 (mouse)
54892	NCAPG2	non-SMC condensin II complex, subunit G2
64151	NCAPG	non-SMC condensin I complex, subunit G
23397	NCAPH	non-SMC condensin I complex, subunit H
4741	NEFM	neurofilament, medium polypeptide
55247	NEIL3	nei endonuclease VIII-like 3 (E. coli)
4751	NEK2	NIMA (never in mitosis gene a)-related kinase 2
57502	NLGN4X	neuroligin 4, X-linked
203447	NRK	Nik related kinase
83540	NUF2	NUF2, NDC80 kinetochore complex component, homolog (S. cerevisiae)
10762	NUP50	nucleoporin 50kDa
51203	NUSAP1	nucleolar and spindle associated protein 1
79627	OGFRL1	opioid growth factor receptor-like 1
11339	OIP5	Opa interacting protein 5
55872	PBK	PDZ binding kinase
26577	PCOLCE2	procollagen C-endopeptidase enhancer 2
8654	PDE5A	phosphodiesterase 5A, cGMP-specific
10733	PLK4	polo-like kinase 4 (Drosophila)
23649	POLA2	polymerase (DNA directed), alpha 2 (70kD subunit)
10714	POLD3	polymerase (DNA-directed), delta 3, accessory subunit
10721	POLQ	polymerase (DNA directed), theta
9055	PRC1	protein regulator of cytokinesis 1
63976	PRDM16	PR domain containing 16
5557	PRIM1	primase, DNA, polypeptide 1 (49kDa)
51422	PRKAG2	protein kinase, AMP-activated, gamma 2 non-catalytic subunit
5591	PRKDC	protein kinase, DNA-activated, catalytic polypeptide
8492	PRSS12	protease, serine, 12 (neurotrypsin, motopsin)
11168	PSIP1	PC4 and SFRS1 interacting protein 1
5743	PTGS2	prostaglandin-endoperoxide synthase 2 (prostaglandin G/H synthase and cyclooxygenase)
5795	PTPRJ	protein tyrosine phosphatase, receptor type, J
9232	PTTG1	pituitary tumor-transforming 1
29127	RACGAP1	Rac GTPase activating protein 1
56852	RAD18	RAD18 homolog (S. cerevisiae)
5918	RARRES1	retinoic acid receptor responder (tazarotene induced) 1
5933	RBL1	retinoblastoma-like 1 (p107)
5983	RFC3	replication factor C (activator 1) 3, 38kDa
5985	RFC5	replication factor C (activator 1) 5, 36.5kDa
285704	RGMB	RGM domain family, member B
8601	RGS20	regulator of G-protein signaling 20
10535	RNASEH2A	ribonuclease H2, subunit A
27330	RPS6KA6	ribosomal protein S6 kinase, 90kDa, polypeptide 6
6240	RRM1	ribonucleotide reductase M1
6241	RRM2	ribonucleotide reductase M2 polypeptide
151246	SGOL2	shugoshin-like 2 (S. pombe)
79801	SHCBP1	SHC SH2-domain binding protein 1
8487	SIP1	survival of motor neuron protein interacting protein 1
29015	SLC43A3	solute carrier family 43, member 3
6526	SLC5A3	solute carrier family 5 (sodium/myo-inositol cotransporter), member 3
10051	SMC4	structural maintenance of chromosomes 4
23049	SMG1	PI-3-kinase-related kinase SMG-1
10615	SPAG5	sperm associated antigen 5
57405	SPC25	SPC25, NDC80 kinetochore complex component, homolog (S. cerevisiae)
10402	ST3GAL6	ST3 beta-galactoside alpha-2,3-sialyltransferase 6
6780	STAU1	staufen, RNA binding protein, homolog 1 (Drosophila)
3925	STMN1	stathmin 1/oncoprotein 18
10460	TACC3	transforming, acidic coiled-coil containing protein 3
6941	TCF19	transcription factor 19 (SC1)
7980	TFPI2	tissue factor pathway inhibitor 2
7056	THBD	thrombomodulin
8914	TIMELESS	timeless homolog (Drosophila)
7083	TK1	thymidine kinase 1, soluble
23671	TMEFF2	transmembrane protein with EGF-like and two follistatin-like domains 2
7112	TMPO	thymopoietin
7133	TNFRSF1B	tumor necrosis factor receptor superfamily, member 1B
27242	TNFRSF21	tumor necrosis factor receptor superfamily, member 21
7153	TOP2A	topoisomerase (DNA) II alpha 170kDa
29953	TRHDE	thyrotropin-releasing hormone degrading enzyme
9830	TRIM14	tripartite motif-containing 14
9319	TRIP13	thyroid hormone receptor interactor 13
7223	TRPC4	transient receptor potential cation channel, subfamily C, member 4
7272	TTK	TTK protein kinase
7298	TYMS	thymidylate synthetase
11065	UBE2C	ubiquitin-conjugating enzyme E2C
7351	UCP2	uncoupling protein 2 (mitochondrial, proton carrier)
29128	UHRF1	ubiquitin-like with PHD and ring finger domains 1
7716	VEZF1	vascular endothelial zinc finger 1
7468	WHSC1	Wolf-Hirschhorn syndrome candidate 1
23414	ZFPM2	zinc finger protein, multitype 2
195828	ZNF367	zinc finger protein 367
55893	ZNF395	zinc finger protein 395
common MSCs b2.induced and cpg (118 elements, expected 107.6, P=0.068, adjP=1)
18	ABAT	4-aminobutyrate aminotransferase
205	AK3L1	adenylate kinase 3-like 1
249	ALPL	alkaline phosphatase, liver/bone/kidney
147495	APCDD1	adenomatosis polyposis coli repressed-regulated 1
360	AQP3	aquaporin 3 (Gill blood group)
445	ASS1	argininosuccinate synthetase 1
8313	AXIN2	axin 2
596	BCL2	B-cell CLL/lymphoma 2
652	BMP4	bone morphogenetic protein 4
28984	C13orf15	chromosome 13 open reading frame 15
84419	C15orf48	chromosome 15 open reading frame 48
164633	CABP7	calcium binding protein 7
83643	CCDC3	coiled-coil domain containing 3
1028	CDKN1C	cyclin-dependent kinase inhibitor 1C (p57, Kip2)
1036	CDO1	cysteine dioxygenase, type I
84952	CGNL1	cingulin-like 1
1152	CKB	creatine kinase, brain
1191	CLU	clusterin
1306	COL15A1	collagen, type XV, alpha 1
1299	COL9A3	collagen, type IX, alpha 3
10815	CPLX1	complexin 1
8532	CPZ	carboxypeptidase Z
1382	CRABP2	cellular retinoic acid binding protein 2
1396	CRIP1	cysteine-rich protein 1 (intestinal)
55118	CRTAC1	cartilage acidic protein 1
79848	CSPP1	centrosome and spindle pole associated protein 1
1525	CXADR	coxsackie virus and adenovirus receptor
9547	CXCL14	chemokine (C-X-C motif) ligand 14
7852	CXCR4	chemokine (C-X-C motif) receptor 4
27065	D4S234E	DNA segment on chromosome 4 (unique) 234 expressed sequence
25891	DKFZP586H2123	regeneration associated muscle protease
1739	DLG1	discs, large homolog 1 (Drosophila)
8788	DLK1	delta-like 1 homolog (Drosophila)
285489	DOK7	docking protein 7
10570	DPYSL4	dihydropyrimidinase-like 4
80303	EFHD1	EF-hand domain family, member D1
54491	FAM105A	family with sequence similarity 105, member A
54855	FAM46C	family with sequence similarity 46, member C
146330	FBXL16	F-box and leucine-rich repeat protein 16
26232	FBXO2	F-box protein 2
2263	FGFR2	fibroblast growth factor receptor 2
2261	FGFR3	fibroblast growth factor receptor 3
84624	FNDC1	fibronectin type III domain containing 1
9568	GABBR2	gamma-aminobutyric acid (GABA) B receptor, 2
51083	GAL	galanin prepropeptide
57452	GALNTL1	UDP-N-acetyl-alpha-D-galactosamine:polypeptide N-acetylgalactosaminyltransferase-like 1
2706	GJB2	gap junction protein, beta 2, 26kDa
2239	GPC4	glypican 4
2824	GPM6B	glycoprotein M6B
283120	H19	H19, imprinted maternally expressed transcript (non-protein coding)
3039	HBA1	hemoglobin, alpha 1
57801	HES4	hairy and enhancer of split 4 (Drosophila)
23493	HEY2	hairy/enhancer-of-split related with YRPW motif 2
26508	HEYL	hairy/enhancer-of-split related with YRPW motif-like
84525	HOPX	HOP homeobox
3231	HOXD1	homeobox D1
3481	IGF2	insulin-like growth factor 2 (somatomedin A)
3321	IGSF3	immunoglobulin superfamily, member 3
54756	IL17RD	interleukin 17 receptor D
9118	INA	internexin neuronal intermediate filament protein, alpha
51477	ISYNA1	inositol-3-phosphate synthase 1
3680	ITGA9	integrin, alpha 9
182	JAG1	jagged 1 (Alagille syndrome)
163782	KANK4	KN motif and ankyrin repeat domains 4
84634	KISS1R	KISS1 receptor
3897	L1CAM	L1 cell adhesion molecule
27074	LAMP3	lysosomal-associated membrane protein 3
51176	LEF1	lymphoid enhancer-binding factor 1
3955	LFNG	LFNG O-fucosylpeptide 3-beta-N-acetylglucosaminyltransferase
8549	LGR5	leucine-rich repeat-containing G protein-coupled receptor 5
59352	LGR6	leucine-rich repeat-containing G protein-coupled receptor 6
9355	LHX2	LIM homeobox 2
3977	LIFR	leukemia inhibitory factor receptor alpha
9388	LIPG	lipase, endothelial
79836	LONRF3	LON peptidase N-terminal domain and ring finger 3
9935	MAFB	v-maf musculoaponeurotic fibrosarcoma oncogene homolog B (avian)
25878	MXRA5	matrix-remodelling associated 5
4744	NEFH	neurofilament, heavy polypeptide
4885	NPTX2	neuronal pentraxin II
11240	PADI2	peptidyl arginine deiminase, type II
5152	PDE9A	phosphodiesterase 9A
80310	PDGFD	platelet derived growth factor D
5178	PEG3	paternally expressed 3
5287	PIK3C2B	phosphoinositide-3-kinase, class 2, beta polypeptide
8544	PIR	pirin (iron-binding nuclear protein)
10154	PLXNC1	plexin C1
56937	PMEPA1	prostate transmembrane protein, androgen induced 1
5493	PPL	periplakin
5522	PPP2R2C	protein phosphatase 2 (formerly 2A), regulatory subunit B, gamma isoform
5734	PTGER4	prostaglandin E receptor 4 (subtype EP4)
10742	RAI2	retinoic acid induced 2
5919	RARRES2	retinoic acid receptor responder (tazarotene induced) 2
51655	RASD1	RAS, dexamethasone-induced 1
83593	RASSF5	Ras association (RalGDS/AF-6) domain family member 5
58480	RHOU	ras homolog gene family, member U
9783	RIMS3	regulating synaptic membrane exocytosis 3
157869	RPESP	RPE-spondin
6236	RRAD	Ras-related associated with diabetes
56256	SERTAD4	SERTA domain containing 4
143686	SESN3	sestrin 3
6422	SFRP1	secreted frizzled-related protein 1
6506	SLC1A2	solute carrier family 1 (glial high affinity glutamate transporter), member 2
6586	SLIT3	slit homolog 3 (Drosophila)
30812	SOX8	SRY (sex determining region Y)-box 8
10417	SPON2	spondin 2, extracellular matrix protein
8869	ST3GAL5	ST3 beta-galactoside alpha-2,3-sialyltransferase 5
55959	SULF2	sulfatase 2
55061	SUSD4	sushi domain containing 4
83874	TBC1D10A	TBC1 domain family, member 10A
7093	TLL2	tolloid-like 2
11257	TP53TG1	TP53 target 1 (non-protein coding)
11076	TPPP	tubulin polymerization promoting protein
10867	TSPAN9	tetraspanin 9
347733	TUBB2B	tubulin, beta 2B
11197	WIF1	WNT inhibitory factor 1
7481	WNT11	wingless-type MMTV integration site family, member 11
79986	ZNF702P	zinc finger protein 702 pseudogene
7552	ZNF711	zinc finger protein 711
common MSCs (rankproduct) .repressed and cpg (13 elements, expected 18.5, P=0.037, adjP=1)
259266	ASPM	asp (abnormal spindle) homolog, microcephaly associated (Drosophila)
64115	C10orf54	chromosome 10 open reading frame 54
991	CDC20	cell division cycle 20 homolog (S. cerevisiae)
1033	CDKN3	cyclin-dependent kinase inhibitor 3
1303	COL12A1	collagen, type XII, alpha 1
2305	FOXM1	forkhead box M1
26002	MOXD1	monooxygenase, DBH-like 1
9055	PRC1	protein regulator of cytokinesis 1
6424	SFRP4	secreted frizzled-related protein 4
7083	TK1	thymidine kinase 1, soluble
54532	USP53	ubiquitin specific peptidase 53
389136	VGLL3	vestigial like 3 (Drosophila)
55893	ZNF395	zinc finger protein 395
common MSCs (rankproduct) .induced and cpg (65 elements, expected 52.6, P=0.0051, adjP=0.3)
18	ABAT	4-aminobutyrate aminotransferase
147495	APCDD1	adenomatosis polyposis coli repressed-regulated 1
360	AQP3	aquaporin 3 (Gill blood group)
650	BMP2	bone morphogenetic protein 2
164633	CABP7	calcium binding protein 7
1028	CDKN1C	cyclin-dependent kinase inhibitor 1C (p57, Kip2)
1191	CLU	clusterin
1299	COL9A3	collagen, type IX, alpha 3
81035	COLEC12	collectin sub-family member 12
10815	CPLX1	complexin 1
1382	CRABP2	cellular retinoic acid binding protein 2
1396	CRIP1	cysteine-rich protein 1 (intestinal)
9244	CRLF1	cytokine receptor-like factor 1
55118	CRTAC1	cartilage acidic protein 1
7852	CXCR4	chemokine (C-X-C motif) receptor 4
27065	D4S234E	DNA segment on chromosome 4 (unique) 234 expressed sequence
9077	DIRAS3	DIRAS family, GTP-binding RAS-like 3
8788	DLK1	delta-like 1 homolog (Drosophila)
28514	DLL1	delta-like 1 (Drosophila)
2150	F2RL1	coagulation factor II (thrombin) receptor-like 1
54855	FAM46C	family with sequence similarity 46, member C
146330	FBXL16	F-box and leucine-rich repeat protein 16
2261	FGFR3	fibroblast growth factor receptor 3
9568	GABBR2	gamma-aminobutyric acid (GABA) B receptor, 2
2706	GJB2	gap junction protein, beta 2, 26kDa
2824	GPM6B	glycoprotein M6B
283120	H19	H19, imprinted maternally expressed transcript (non-protein coding)
3039	HBA1	hemoglobin, alpha 1
26508	HEYL	hairy/enhancer-of-split related with YRPW motif-like
84525	HOPX	HOP homeobox
3231	HOXD1	homeobox D1
3303	HSPA1A	heat shock 70kDa protein 1A
3310	HSPA6	heat shock 70kDa protein 6 (HSP70B')
3383	ICAM1	intercellular adhesion molecule 1
3481	IGF2	insulin-like growth factor 2 (somatomedin A)
9118	INA	internexin neuronal intermediate filament protein, alpha
3680	ITGA9	integrin, alpha 9
3759	KCNJ2	potassium inwardly-rectifying channel, subfamily J, member 2
3785	KCNQ2	potassium voltage-gated channel, KQT-like subfamily, member 2
3897	L1CAM	L1 cell adhesion molecule
51176	LEF1	lymphoid enhancer-binding factor 1
9355	LHX2	LIM homeobox 2
3977	LIFR	leukemia inhibitory factor receptor alpha
9388	LIPG	lipase, endothelial
79836	LONRF3	LON peptidase N-terminal domain and ring finger 3
10763	NES	nestin
4885	NPTX2	neuronal pentraxin II
5166	PDK4	pyruvate dehydrogenase kinase, isozyme 4
5228	PGF	placental growth factor
5577	PRKAR2B	protein kinase, cAMP-dependent, regulatory, type II, beta
51655	RASD1	RAS, dexamethasone-induced 1
58480	RHOU	ras homolog gene family, member U
157869	RPESP	RPE-spondin
1903	S1PR3	sphingosine-1-phosphate receptor 3
56256	SERTAD4	SERTA domain containing 4
387914	SHISA2	shisa homolog 2 (Xenopus laevis)
9120	SLC16A6	solute carrier family 16, member 6 (monocarboxylic acid transporter 7)
30812	SOX8	SRY (sex determining region Y)-box 8
10417	SPON2	spondin 2, extracellular matrix protein
55959	SULF2	sulfatase 2
7093	TLL2	tolloid-like 2
8793	TNFRSF10D	tumor necrosis factor receptor superfamily, member 10d, decoy with truncated death domain
11076	TPPP	tubulin polymerization promoting protein
57687	VAT1L	vesicle amine transport protein 1 homolog-like (T. californica)
7552	ZNF711	zinc finger protein 711
