# Supplementary material for: Epigenetic Features of Human Mesenchymal Stem Cells Determine Their Permissiveness for Induction of Relevant Transcriptional Changes by SYT-SSX1
Source: PLoS One. 2009 Nov 19;4(11):e7904. doi: 10.1371/journal.pone.0007904 (PMC2775947; doi:10.1371/journal.pone.0007904)
Supplement: Table S6 — Overlap of the lists of differentially expressed genes in the single-batch lists (MSCs b1–b4) and the lists derived from the rank-product analysis (MSCs rankproduct) with the databases of chromatin-related genes (ChromoDB) (0.05 MB XLS) [file pone.0007904.s009.xls]

## Sheet: S6
Table S6. Overlap of the lists of differentially expressed genes in the single-batch (MSCs b1-b4) and in the lists derived from the rank-product analysis (MSCs rankproduct) with the databases of chromatin-related genes (ChromoDB)
MSCs batch 3 repressed	n=2 (5.5)
	P=0.085
MSCs batch 3 induced	n=14 (7.6)
	P=0.022
MSCs batch 4 repressed	n=0 (1.9)
	P=0.14
MSCs batch 4 induced	n=5 (4.7)
	P=0.5
MSCs batch 1 repressed	n=8 (9.9)
	P=0.34
MSCs batch 1 induced	n=13 (8.0)
	P=0.059
MSCs batch 2 repressed	n=11 (4.5)
	P=0.0061
MSCs batch 2 induced	n=4 (3.4)
	P=0.44
MSCs (rankproduct) repressed	n=0 (0.6)
	P=0.56
MSCs (rankproduct) induced	n=4 (1.6)
	P=0.083
Statistical analysis: n=number of found genes. In parenthesis number of expected by chance . P-values are indicated. Links provide the corresponding lists of genes reported below.
common MSCs b3.repressed and chromdb (2 elements, expected 5.5, P=0.085, adjP=1)
84159	ARID5B	AT rich interactive domain 5B (MRF1-like)
83439	TCF7L1	transcription factor 7-like 1 (T-cell specific, HMG-box)
common MSCs b3.induced and chromdb (14 elements, expected 7.6, P=0.022, adjP=1)
29117	BRD7	bromodomain containing 7
8339	HIST1H2BG	histone cluster 1, H2bg
8345	HIST1H2BH	histone cluster 1, H2bh
8351	HIST1H3D	histone cluster 1, H3d
8357	HIST1H3H	histone cluster 1, H3h
8294	HIST1H4I	histone cluster 1, H4i
3159	HMGA1	high mobility group AT-hook 1
8091	HMGA2	high mobility group AT-hook 2
79663	HSPBAP1	HSPB (heat shock 27kDa) associated protein 1
23210	JMJD6	jumonji domain containing 6
4152	MBD1	methyl-CpG binding domain protein 1
83852	SETDB2	SET domain, bifurcated 2
23409	SIRT4	sirtuin (silent mating type information regulation 2 homolog) 4 (S. cerevisiae)
30812	SOX8	SRY (sex determining region Y)-box 8
common MSCs b4.induced and chromdb (5 elements, expected 4.7, P=0.5, adjP=1)
8294	HIST1H4I	histone cluster 1, H4i
4674	NAP1L2	nucleosome assembly protein 1-like 2
6599	SMARCC1	SWI/SNF related, matrix associated, actin dependent regulator of chromatin, subfamily c, member 1
6664	SOX11	SRY (sex determining region Y)-box 11
30812	SOX8	SRY (sex determining region Y)-box 8
common MSCsb1.repressed and chromdb (8 elements, expected 9.9, P=0.34, adjP=1)
1058	CENPA	centromere protein A
8971	H1FX	H1 histone family, member X
8841	HDAC3	histone deacetylase 3
10014	HDAC5	histone deacetylase 5
23030	JMJD2B	jumonji domain containing 2B
64151	NCAPG	non-SMC condensin I complex, subunit G
54496	PRMT7	protein arginine methyltransferase 7
6604	SMARCD3	SWI/SNF related, matrix associated, actin dependent regulator of chromatin, subfamily d, member 3
common MSCsb1.induced and chromdb (13 elements, expected 8.0, P=0.059, adjP=1)
51742	ARID4B	AT rich interactive domain 4B (RBP1-like)
54454	ATAD2B	ATPase family, AAA domain containing 2B
1105	CHD1	chromodomain helicase DNA binding protein 1
8339	HIST1H2BG	histone cluster 1, H2bg
8353	HIST1H3E	histone cluster 1, H3e
8357	HIST1H3H	histone cluster 1, H3h
8294	HIST1H4I	histone cluster 1, H4i
79663	HSPBAP1	HSPB (heat shock 27kDa) associated protein 1
51176	LEF1	lymphoid enhancer-binding factor 1
10196	PRMT3	protein arginine methyltransferase 3
6595	SMARCA2	SWI/SNF related, matrix associated, actin dependent regulator of chromatin, subfamily a, member 2
30812	SOX8	SRY (sex determining region Y)-box 8
7019	TFAM	transcription factor A, mitochondrial
common MSCs b2.repressed and chromdb (11 elements, expected 4.5, P=0.0061, adjP=0.37)
29028	ATAD2	ATPase family, AAA domain containing 2
1058	CENPA	centromere protein A
54821	ERCC6L	excision repair cross-complementing rodent repair deficiency, complementation group 6-like
2146	EZH2	enhancer of zeste homolog 2 (Drosophila)
3070	HELLS	helicase, lymphoid-specific
3148	HMGB2	high-mobility group box 2
64151	NCAPG	non-SMC condensin I complex, subunit G
23397	NCAPH	non-SMC condensin I complex, subunit H
10051	SMC4	structural maintenance of chromosomes 4
6780	STAU1	staufen, RNA binding protein, homolog 1 (Drosophila)
7468	WHSC1	Wolf-Hirschhorn syndrome candidate 1
common MSCs b2.induced and chromdb (4 elements, expected 3.4, P=0.44, adjP=1)
3017	HIST1H2BD	histone cluster 1, H2bd
8339	HIST1H2BG	histone cluster 1, H2bg
51176	LEF1	lymphoid enhancer-binding factor 1
30812	SOX8	SRY (sex determining region Y)-box 8
common MSCs (rankproduct) .induced and chromdb (4 elements, expected 1.6, P=0.083, adjP=1)
8339	HIST1H2BG	histone cluster 1, H2bg
8294	HIST1H4I	histone cluster 1, H4i
51176	LEF1	lymphoid enhancer-binding factor 1
30812	SOX8	SRY (sex determining region Y)-box 8
