# Supplementary material for: Epigenetic Features of Human Mesenchymal Stem Cells Determine Their Permissiveness for Induction of Relevant Transcriptional Changes by SYT-SSX1
Source: PLoS One. 2009 Nov 19;4(11):e7904. doi: 10.1371/journal.pone.0007904 (PMC2775947; doi:10.1371/journal.pone.0007904)
Supplement: Table S7 — Overlap of the lists of differentially expressed genes in the single-batch (MSCs b1–b4) and in the lists derived from the rank-product analysis (MSCs rankproduct) with the lists of various recently published stemness markers. (0.77 MB XLS) [file pone.0007904.s010.xls]

## Sheet: Feuil1
Table S7: Overlap of the lists of differentially expressed genes in the single-batch (MSCs b1-b4) and in the lists derived from the rank-product analysis (MSCs rankproduct) with the lists of various recently published stemness markers.
	ES_exp1	ES_exp2	Eed_targets	H3K27_bound	Myc_targets1	Myc_targets2	NOS_TFs	NOS_targets	Nanog_targets	Oct4_targets	PRC2_targets	Sox2_targets	Suz12_targets
MSCs b 1 repressed	n=23 (10.2)	n=1 (1.1)	n=26 (27.1)	n=23 (29.0)	n=19 (6.0)	n=29 (20.7)	n=0 (1.0)	n=7 (4.9)	n=39 (26.4)	n=10 (7.8)	n=12 (16.7)	n=31 (19.7)	n=22 (26.9)
	P=0.00028	P=0.7	P=0.46	P=0.14	P=1.1e-05	P=0.044	P=0.36	P=0.21	P=0.01	P=0.26	P=0.14	P=0.0092	P=0.19
MSCs b 1 induced	n=18 (8.2)	n=0 (0.9)	n=42 (21.8)	n=33 (23.3)	n=4 (4.8)	n=19 (16.6)	n=1 (0.8)	n=5 (3.9)	n=24 (21.2)	n=8 (6.3)	n=20 (13.4)	n=23 (15.9)	n=38 (21.6)
	P=0.0017	P=0.41	P=3.7e-05	P=0.028	P=0.47	P=0.31	P=0.56	P=0.35	P=0.3	P=0.3	P=0.05	P=0.049	P=0.00056
MSCs b 2 repressed	n=46 (4.7)	n=5 (0.5)	n=18 (12.4)	n=18 (13.2)	n=7 (2.7)	n=22 (9.5)	n=0 (0.5)	n=5 (2.2)	n=20 (12.1)	n=8 (3.6)	n=11 (7.6)	n=19 (9.0)	n=16 (12.3)
	P=2.8e-32	P=0.00013	P=0.071	P=0.12	P=0.021	P=0.00022	P=0.63	P=0.072	P=0.019	P=0.028	P=0.14	P=0.0019	P=0.17
MSCs b 2 induced	n=11 (3.5)	n=0 (0.4)	n=30 (9.2)	n=40 (9.8)	n=4 (2.0)	n=3 (7.0)	n=0 (0.3)	n=2 (1.6)	n=9 (9.0)	n=3 (2.7)	n=22 (5.7)	n=4 (6.7)	n=39 (9.1)
	P=0.00077	P=0.69	P=1e-08	P=2e-14	P=0.15	P=0.075	P=0.71	P=0.49	P=0.54	P=0.5	P=6e-08	P=0.2	P=9.5e-15
MSCs b 3 repressed	n=9 (5.7)	n=0 (0.6)	n=31 (15.0)	n=32 (16.0)	n=5 (3.3)	n=7 (11.5)	n=1 (0.6)	n=11 (2.7)	n=30 (14.6)	n=16 (4.3)	n=19 (9.2)	n=18 (10.9)	n=30 (14.9)
	P=0.12	P=0.55	P=0.00011	P=0.00016	P=0.24	P=0.11	P=0.43	P=8.6e-05	P=0.00016	P=8.3e-06	P=0.0025	P=0.027	P=0.00022
MSCs b 3 induced	n=14 (7.8)	n=0 (0.8)	n=48 (20.8)	n=43 (22.2)	n=6 (4.6)	n=18 (15.9)	n=0 (0.8)	n=5 (3.7)	n=33 (20.3)	n=8 (6.0)	n=28 (12.8)	n=26 (15.1)	n=43 (20.6)
	P=0.027	P=0.43	P=6e-08	P=2.8e-05	P=0.32	P=0.33	P=0.46	P=0.32	P=0.0042	P=0.25	P=0.0001	P=0.0055	P=4.6e-06
MSCs b 4 repressed	n=0 (2.0)	n=0 (0.2)	n=12 (5.2)	n=13 (5.6)	n=2 (1.2)	n=1 (4.0)	n=0 (0.2)	n=2 (0.9)	n=3 (5.1)	n=3 (1.5)	n=3 (3.2)	n=3 (3.8)	n=12 (5.2)
	P=0.14	P=0.81	P=0.0061	P=0.0039	P=0.33	P=0.086	P=0.82	P=0.24	P=0.24	P=0.19	P=0.59	P=0.47	P=0.0058
MSCs b 4 induced	n=11 (4.8)	n=0 (0.5)	n=49 (12.8)	n=51 (13.7)	n=6 (2.8)	n=5 (9.8)	n=0 (0.5)	n=3 (2.3)	n=12 (12.5)	n=4 (3.7)	n=32 (7.9)	n=10 (9.3)	n=55 (12.7)
	P=0.0094	P=0.6	P=3e-16	P=2.1e-16	P=0.066	P=0.072	P=0.62	P=0.4	P=0.52	P=0.51	P=1.7e-11	P=0.45	P=1.3e-20
MSCs (rankproduct)	n=1 (0.6)	n=0 (0.1)	n=4 (1.6)	n=4 (1.7)	n=1 (0.4)	n=2 (1.2)	n=0 (0.1)	n=1 (0.3)	n=1 (1.5)	n=1 (0.5)	n=1 (1.0)	n=1 (1.2)	n=1 (1.6)
	P=0.45	P=0.94	P=0.071	P=0.087	P=0.3	P=0.34	P=0.94	P=0.25	P=0.54	P=0.37	P=0.63	P=0.68	P=0.53
MSCs (rankproduct)	n=4 (1.7)	n=0 (0.2)	n=20 (4.5)	n=20 (4.8)	n=3 (1.0)	n=3 (3.4)	n=0 (0.2)	n=0 (0.8)	n=1 (4.4)	n=0 (1.3)	n=11 (2.8)	n=1 (3.3)	n=24 (4.5)
	P=0.091	P=0.83	P=1.5e-08	P=4.5e-08	P=0.079	P=0.55	P=0.85	P=0.44	P=0.062	P=0.27	P=0.0001	P=0.16	P=7.7e-12
Statistical analysis: n = number of found genes. In parenthesis number of expected by chance . P-values are indicated, significant P-values (P<0.05) are in bold. Links provide the corresponding lists of genes reported below.
common batch 3 repressed and ES_exp1 (9 elements, expected 5.7, P=0.12, adjP=1)
9201	DCLK1	doublecortin-like kinase 1
115572	FAM46B	family with sequence similarity 46, member B
2247	FGF2	fibroblast growth factor 2 (basic)
2824	GPM6B	glycoprotein M6B
10149	GPR64	G protein-coupled receptor 64
4801	NFYB	nuclear transcription factor Y, beta
5163	PDK1	pyruvate dehydrogenase kinase, isozyme 1
5521	PPP2R2B	protein phosphatase 2 (formerly 2A), regulatory subunit B, beta isoform
83439	TCF7L1	transcription factor 7-like 1 (T-cell specific, HMG-box)
common batch 3 repressed and Eed_targets (31 elements, expected 15.0, P=0.00011, adjP=0.017)
196883	ADCY4	adenylate cyclase 4
150	ADRA2A	adrenergic, alpha-2A-, receptor
1052	CEBPD	CCAAT/enhancer binding protein (C/EBP), delta
9023	CH25H	cholesterol 25-hydroxylase
1303	COL12A1	collagen, type XII, alpha 1
1490	CTGF	connective tissue growth factor
6387	CXCL12	chemokine (C-X-C motif) ligand 12 (stromal cell-derived factor 1)
9201	DCLK1	doublecortin-like kinase 1
84624	FNDC1	fibronectin type III domain containing 1
2353	FOS	v-fos FBJ murine osteosarcoma viral oncogene homolog
2627	GATA6	GATA binding protein 6
2824	GPM6B	glycoprotein M6B
57214	KIAA1199	KIAA1199
84623	KIRREL3	kin of IRRE like 3 (Drosophila)
143903	LAYN	layilin
4015	LOX	lysyl oxidase
4094	MAF	v-maf musculoaponeurotic fibrosarcoma oncogene homolog (avian)
283078	MKX	mohawk homeobox
56901	NDUFA4L2	NADH dehydrogenase (ubiquinone) 1 alpha subcomplex, 4-like 2
4883	NPR3	natriuretic peptide receptor C/guanylate cyclase C (atrionatriuretic peptide receptor C)
84709	OSAP	ovary-specific acidic protein
130497	OSR1	odd-skipped related 1 (Drosophila)
5069	PAPPA	pregnancy-associated plasma protein A, pappalysin 1
57575	PCDH10	protocadherin 10
127435	PODN	podocan
6424	SFRP4	secreted frizzled-related protein 4
10418	SPON1	spondin 1, extracellular matrix protein
6751	SSTR1	somatostatin receptor 1
79689	STEAP4	STEAP family member 4
29091	STXBP6	syntaxin binding protein 6 (amisyn)
161291	TMEM30B	transmembrane protein 30B
common batch 3 repressed and H3K27_bound (32 elements, expected 16.0, P=0.00016, adjP=0.025)
176	ACAN	aggrecan
196883	ADCY4	adenylate cyclase 4
150	ADRA2A	adrenergic, alpha-2A-, receptor
84159	ARID5B	AT rich interactive domain 5B (MRF1-like)
9023	CH25H	cholesterol 25-hydroxylase
1303	COL12A1	collagen, type XII, alpha 1
9201	DCLK1	doublecortin-like kinase 1
10516	FBLN5	fibulin 5
2200	FBN1	fibrillin 1
84624	FNDC1	fibronectin type III domain containing 1
2627	GATA6	GATA binding protein 6
2824	GPM6B	glycoprotein M6B
57214	KIAA1199	KIAA1199
84623	KIRREL3	kin of IRRE like 3 (Drosophila)
143903	LAYN	layilin
25802	LMOD1	leiomodin 1 (smooth muscle)
283078	MKX	mohawk homeobox
56901	NDUFA4L2	NADH dehydrogenase (ubiquinone) 1 alpha subcomplex, 4-like 2
4803	NGF	nerve growth factor (beta polypeptide)
4883	NPR3	natriuretic peptide receptor C/guanylate cyclase C (atrionatriuretic peptide receptor C)
84709	OSAP	ovary-specific acidic protein
130497	OSR1	odd-skipped related 1 (Drosophila)
5069	PAPPA	pregnancy-associated plasma protein A, pappalysin 1
127435	PODN	podocan
5587	PRKD1	protein kinase D1
158471	PRUNE2	prune homolog 2 (Drosophila)
6424	SFRP4	secreted frizzled-related protein 4
10418	SPON1	spondin 1, extracellular matrix protein
6751	SSTR1	somatostatin receptor 1
29091	STXBP6	syntaxin binding protein 6 (amisyn)
7058	THBS2	thrombospondin 2
161291	TMEM30B	transmembrane protein 30B
common batch 3 repressed and Myc_targets1 (5 elements, expected 3.3, P=0.24, adjP=1)
652	BMP4	bone morphogenetic protein 4
3669	ISG20	interferon stimulated exonuclease gene 20kDa
4582	MUC1	mucin 1, cell surface associated
5054	SERPINE1	serpin peptidase inhibitor, clade E (nexin, plasminogen activator inhibitor type 1), member 1
7465	WEE1	WEE1 homolog (S. pombe)
common batch 3 repressed and Myc_targets2 (7 elements, expected 11.5, P=0.11, adjP=1)
9023	CH25H	cholesterol 25-hydroxylase
8418	CMAH	cytidine monophosphate-N-acetylneuraminic acid hydroxylase (CMP-N-acetylneuraminate monooxygenase) pseudogene
1439	CSF2RB	colony stimulating factor 2 receptor, beta, low-affinity (granulocyte-macrophage)
10129	FRY	furry homolog (Drosophila)
5163	PDK1	pyruvate dehydrogenase kinase, isozyme 1
5792	PTPRF	protein tyrosine phosphatase, receptor type, F
50862	RNF141	ring finger protein 141
common batch 3 repressed and NOS_TFs (1 elements, expected 0.6, P=0.43, adjP=1)
83439	TCF7L1	transcription factor 7-like 1 (T-cell specific, HMG-box)
common batch 3 repressed and NOS_targets (11 elements, expected 2.7, P=8.6e-05, adjP=0.013)
760	CA2	carbonic anhydrase II
1303	COL12A1	collagen, type XII, alpha 1
1490	CTGF	connective tissue growth factor
5168	ENPP2	ectonucleotide pyrophosphatase/phosphodiesterase 2
2247	FGF2	fibroblast growth factor 2 (basic)
2263	FGFR2	fibroblast growth factor receptor 2
4919	ROR1	receptor tyrosine kinase-like orphan receptor 1
23213	SULF1	sulfatase 1
83439	TCF7L1	transcription factor 7-like 1 (T-cell specific, HMG-box)
7058	THBS2	thrombospondin 2
8848	TSC22D1	TSC22 domain family, member 1
common batch 3 repressed and Nanog_targets (30 elements, expected 14.6, P=0.00016, adjP=0.025)
205	AK3L1	adenylate kinase 3-like 1
284	ANGPT1	angiopoietin 1
84159	ARID5B	AT rich interactive domain 5B (MRF1-like)
760	CA2	carbonic anhydrase II
800	CALD1	caldesmon 1
1303	COL12A1	collagen, type XII, alpha 1
1490	CTGF	connective tissue growth factor
10659	CUGBP2	CUG triplet repeat, RNA binding protein 2
22936	ELL2	elongation factor, RNA polymerase II, 2
5168	ENPP2	ectonucleotide pyrophosphatase/phosphodiesterase 2
2192	FBLN1	fibulin 1
2247	FGF2	fibroblast growth factor 2 (basic)
2263	FGFR2	fibroblast growth factor receptor 2
2627	GATA6	GATA binding protein 6
10082	GPC6	glypican 6
3485	IGFBP2	insulin-like growth factor binding protein 2, 36kDa
3875	KRT18	keratin 18
29995	LMCD1	LIM and cysteine-rich domains 1
121227	LRIG3	leucine-rich repeats and immunoglobulin-like domains 3
130497	OSR1	odd-skipped related 1 (Drosophila)
5570	PKIB	protein kinase (cAMP-dependent, catalytic) inhibitor beta
4919	ROR1	receptor tyrosine kinase-like orphan receptor 1
862	RUNX1T1	runt-related transcription factor 1; translocated to, 1 (cyclin D-related)
6678	SPARC	secreted protein, acidic, cysteine-rich (osteonectin)
23213	SULF1	sulfatase 1
83439	TCF7L1	transcription factor 7-like 1 (T-cell specific, HMG-box)
7058	THBS2	thrombospondin 2
8848	TSC22D1	TSC22 domain family, member 1
1462	VCAN	versican
7465	WEE1	WEE1 homolog (S. pombe)
common batch 3 repressed and Oct4_targets (16 elements, expected 4.3, P=8.3e-06, adjP=0.0013)
760	CA2	carbonic anhydrase II
1303	COL12A1	collagen, type XII, alpha 1
1490	CTGF	connective tissue growth factor
5168	ENPP2	ectonucleotide pyrophosphatase/phosphodiesterase 2
2247	FGF2	fibroblast growth factor 2 (basic)
2263	FGFR2	fibroblast growth factor receptor 2
2619	GAS1	growth arrest-specific 1
2627	GATA6	GATA binding protein 6
130497	OSR1	odd-skipped related 1 (Drosophila)
157506	RDH10	retinol dehydrogenase 10 (all-trans)
4919	ROR1	receptor tyrosine kinase-like orphan receptor 1
23213	SULF1	sulfatase 1
83439	TCF7L1	transcription factor 7-like 1 (T-cell specific, HMG-box)
7058	THBS2	thrombospondin 2
8848	TSC22D1	TSC22 domain family, member 1
7465	WEE1	WEE1 homolog (S. pombe)
common batch 3 repressed and PRC2_targets (19 elements, expected 9.2, P=0.0025, adjP=0.39)
196883	ADCY4	adenylate cyclase 4
150	ADRA2A	adrenergic, alpha-2A-, receptor
9023	CH25H	cholesterol 25-hydroxylase
2627	GATA6	GATA binding protein 6
2824	GPM6B	glycoprotein M6B
57214	KIAA1199	KIAA1199
84623	KIRREL3	kin of IRRE like 3 (Drosophila)
143903	LAYN	layilin
283078	MKX	mohawk homeobox
56901	NDUFA4L2	NADH dehydrogenase (ubiquinone) 1 alpha subcomplex, 4-like 2
4883	NPR3	natriuretic peptide receptor C/guanylate cyclase C (atrionatriuretic peptide receptor C)
84709	OSAP	ovary-specific acidic protein
130497	OSR1	odd-skipped related 1 (Drosophila)
5069	PAPPA	pregnancy-associated plasma protein A, pappalysin 1
127435	PODN	podocan
10418	SPON1	spondin 1, extracellular matrix protein
6751	SSTR1	somatostatin receptor 1
29091	STXBP6	syntaxin binding protein 6 (amisyn)
161291	TMEM30B	transmembrane protein 30B
common batch 3 repressed and Sox2_targets (18 elements, expected 10.9, P=0.027, adjP=1)
84159	ARID5B	AT rich interactive domain 5B (MRF1-like)
760	CA2	carbonic anhydrase II
1303	COL12A1	collagen, type XII, alpha 1
51232	CRIM1	cysteine rich transmembrane BMP regulator 1 (chordin-like)
1490	CTGF	connective tissue growth factor
81624	DIAPH3	diaphanous homolog 3 (Drosophila)
5168	ENPP2	ectonucleotide pyrophosphatase/phosphodiesterase 2
2247	FGF2	fibroblast growth factor 2 (basic)
2263	FGFR2	fibroblast growth factor receptor 2
10082	GPC6	glypican 6
3485	IGFBP2	insulin-like growth factor binding protein 2, 36kDa
157506	RDH10	retinol dehydrogenase 10 (all-trans)
4919	ROR1	receptor tyrosine kinase-like orphan receptor 1
23213	SULF1	sulfatase 1
83439	TCF7L1	transcription factor 7-like 1 (T-cell specific, HMG-box)
7058	THBS2	thrombospondin 2
8848	TSC22D1	TSC22 domain family, member 1
1462	VCAN	versican
common batch 3 repressed and Suz12_targets (30 elements, expected 14.9, P=0.00022, adjP=0.035)
176	ACAN	aggrecan
196883	ADCY4	adenylate cyclase 4
150	ADRA2A	adrenergic, alpha-2A-, receptor
858	CAV2	caveolin 2
1052	CEBPD	CCAAT/enhancer binding protein (C/EBP), delta
9023	CH25H	cholesterol 25-hydroxylase
2200	FBN1	fibrillin 1
2627	GATA6	GATA binding protein 6
2824	GPM6B	glycoprotein M6B
22801	ITGA11	integrin, alpha 11
57214	KIAA1199	KIAA1199
84623	KIRREL3	kin of IRRE like 3 (Drosophila)
143903	LAYN	layilin
4015	LOX	lysyl oxidase
9890	LPPR4	plasticity related gene 1
4094	MAF	v-maf musculoaponeurotic fibrosarcoma oncogene homolog (avian)
283078	MKX	mohawk homeobox
56901	NDUFA4L2	NADH dehydrogenase (ubiquinone) 1 alpha subcomplex, 4-like 2
4803	NGF	nerve growth factor (beta polypeptide)
4883	NPR3	natriuretic peptide receptor C/guanylate cyclase C (atrionatriuretic peptide receptor C)
84709	OSAP	ovary-specific acidic protein
130497	OSR1	odd-skipped related 1 (Drosophila)
5069	PAPPA	pregnancy-associated plasma protein A, pappalysin 1
127435	PODN	podocan
157506	RDH10	retinol dehydrogenase 10 (all-trans)
388	RHOB	ras homolog gene family, member B
10418	SPON1	spondin 1, extracellular matrix protein
6751	SSTR1	somatostatin receptor 1
29091	STXBP6	syntaxin binding protein 6 (amisyn)
161291	TMEM30B	transmembrane protein 30B
common batch 3 induced and ES_exp1 (14 elements, expected 7.8, P=0.027, adjP=1)
1382	CRABP2	cellular retinoic acid binding protein 2
2115	ETV1	ets variant 1
2731	GLDC	glycine dehydrogenase (decarboxylating)
3159	HMGA1	high mobility group AT-hook 1
10643	IGF2BP3	insulin-like growth factor 2 mRNA binding protein 3
3964	LGALS8	lectin, galactoside-binding, soluble, 8
7804	LRP8	low density lipoprotein receptor-related protein 8, apolipoprotein e receptor
10528	NOL5A	nucleolar protein 5A (56kDa with KKE/D repeat)
51491	NOP16	NOP16 nucleolar protein homolog (yeast)
10439	OLFM1	olfactomedin 1
26207	PITPNC1	phosphatidylinositol transfer protein, cytoplasmic 1
5411	PNN	pinin, desmosome associated protein
81848	SPRY4	sprouty homolog 4 (Drosophila)
7138	TNNT1	troponin T type 1 (skeletal, slow)
common batch 3 induced and Eed_targets (48 elements, expected 20.8, P=6e-08, adjP=9.3e-06)
84803	AGPAT9	1-acylglycerol-3-phosphate O-acyltransferase 9
406	ARNTL	aryl hydrocarbon receptor nuclear translocator-like
467	ATF3	activating transcription factor 3
55450	CAMK2N1	calcium/calmodulin-dependent protein kinase II inhibitor 1
81035	COLEC12	collectin sub-family member 12
1746	DLX2	distal-less homeobox 2
1846	DUSP4	dual specificity phosphatase 4
2047	EPHB1	EPH receptor B1
2294	FOXF1	forkhead box F1
94234	FOXQ1	forkhead box Q1
11211	FZD10	frizzled homolog 10 (Drosophila)
8325	FZD8	frizzled homolog 8 (Drosophila)
10912	GADD45G	growth arrest and DNA-damage-inducible, gamma
2706	GJB2	gap junction protein, beta 2, 26kDa
79971	GPR177	G protein-coupled receptor 177
3039	HBA1	hemoglobin, alpha 1
23462	HEY1	hairy/enhancer-of-split related with YRPW motif 1
64399	HHIP	hedgehog interacting protein
8351	HIST1H3D	histone cluster 1, H3d
8357	HIST1H3H	histone cluster 1, H3h
8294	HIST1H4I	histone cluster 1, H4i
3106	HLA-B	major histocompatibility complex, class I, B
84525	HOPX	HOP homeobox
3303	HSPA1A	heat shock 70kDa protein 1A
3310	HSPA6	heat shock 70kDa protein 6 (HSP70B')
3363	HTR7	5-hydroxytryptamine (serotonin) receptor 7 (adenylate cyclase-coupled)
7087	ICAM5	intercellular adhesion molecule 5, telencephalin
9118	INA	internexin neuronal intermediate filament protein, alpha
79836	LONRF3	LON peptidase N-terminal domain and ring finger 3
145581	LRFN5	leucine rich repeat and fibronectin type III domain containing 5
116372	LYPD1	LY6/PLAUR domain containing 1
4501	MT1X	metallothionein 1X
162417	NAGS	N-acetylglutamate synthase
4884	NPTX1	neuronal pentraxin I
4885	NPTX2	neuronal pentraxin II
9659	PDE4DIP	phosphodiesterase 4D interacting protein
5732	PTGER2	prostaglandin E receptor 2 (subtype EP2), 53kDa
79589	RNF128	ring finger protein 128
26156	RSL1D1	ribosomal L1 domain containing 1
84870	RSPO3	R-spondin 3 homolog (Xenopus laevis)
387914	SHISA2	shisa homolog 2 (Xenopus laevis)
28231	SLCO4A1	solute carrier organic anion transporter family, member 4A1
6863	TAC1	tachykinin, precursor 1
6926	TBX3	T-box 3
7056	THBD	thrombomodulin
23671	TMEFF2	transmembrane protein with EGF-like and two follistatin-like domains 2
49856	WDR8	WD repeat domain 8
79693	YRDC	yrdC domain containing (E. coli)
common batch 3 induced and H3K27_bound (43 elements, expected 22.2, P=2.8e-05, adjP=0.0043)
84803	AGPAT9	1-acylglycerol-3-phosphate O-acyltransferase 9
406	ARNTL	aryl hydrocarbon receptor nuclear translocator-like
467	ATF3	activating transcription factor 3
55450	CAMK2N1	calcium/calmodulin-dependent protein kinase II inhibitor 1
81035	COLEC12	collectin sub-family member 12
1396	CRIP1	cysteine-rich protein 1 (intestinal)
1746	DLX2	distal-less homeobox 2
92737	DNER	delta/notch-like EGF repeat containing
1846	DUSP4	dual specificity phosphatase 4
1848	DUSP6	dual specificity phosphatase 6
2047	EPHB1	EPH receptor B1
56605	ERO1LB	ERO1-like beta (S. cerevisiae)
2294	FOXF1	forkhead box F1
94234	FOXQ1	forkhead box Q1
11211	FZD10	frizzled homolog 10 (Drosophila)
2706	GJB2	gap junction protein, beta 2, 26kDa
3039	HBA1	hemoglobin, alpha 1
23462	HEY1	hairy/enhancer-of-split related with YRPW motif 1
64399	HHIP	hedgehog interacting protein
3106	HLA-B	major histocompatibility complex, class I, B
3303	HSPA1A	heat shock 70kDa protein 1A
3310	HSPA6	heat shock 70kDa protein 6 (HSP70B')
3363	HTR7	5-hydroxytryptamine (serotonin) receptor 7 (adenylate cyclase-coupled)
7087	ICAM5	intercellular adhesion molecule 5, telencephalin
3589	IL11	interleukin 11
9118	INA	internexin neuronal intermediate filament protein, alpha
79836	LONRF3	LON peptidase N-terminal domain and ring finger 3
145581	LRFN5	leucine rich repeat and fibronectin type III domain containing 5
79083	MLPH	melanophilin
162417	NAGS	N-acetylglutamate synthase
4884	NPTX1	neuronal pentraxin I
9659	PDE4DIP	phosphodiesterase 4D interacting protein
5732	PTGER2	prostaglandin E receptor 2 (subtype EP2), 53kDa
79589	RNF128	ring finger protein 128
84870	RSPO3	R-spondin 3 homolog (Xenopus laevis)
64094	SMOC2	SPARC related modular calcium binding 2
30812	SOX8	SRY (sex determining region Y)-box 8
6804	STX1A	syntaxin 1A (brain)
6863	TAC1	tachykinin, precursor 1
6926	TBX3	T-box 3
7056	THBD	thrombomodulin
23671	TMEFF2	transmembrane protein with EGF-like and two follistatin-like domains 2
49856	WDR8	WD repeat domain 8
common batch 3 induced and Myc_targets1 (6 elements, expected 4.6, P=0.32, adjP=1)
2717	GLA	galactosidase, alpha
3280	HES1	hairy and enhancer of split 1, (Drosophila)
3320	HSP90AA1	heat shock protein 90kDa alpha (cytosolic), class A member 1
3383	ICAM1	intercellular adhesion molecule 1
5321	PLA2G4A	phospholipase A2, group IVA (cytosolic, calcium-dependent)
5732	PTGER2	prostaglandin E receptor 2 (subtype EP2), 53kDa
common batch 3 induced and Myc_targets2 (18 elements, expected 15.9, P=0.33, adjP=1)
27101	CACYBP	calcyclin binding protein
9595	CYTIP	cytohesin 1 interacting protein
1662	DDX10	DEAD (Asp-Glu-Ala-Asp) box polypeptide 10
1654	DDX3X	DEAD (Asp-Glu-Ala-Asp) box polypeptide 3, X-linked
8339	HIST1H2BG	histone cluster 1, H2bg
8345	HIST1H2BH	histone cluster 1, H2bh
8294	HIST1H4I	histone cluster 1, H4i
3454	IFNAR1	interferon (alpha, beta and omega) receptor 1
10625	IVNS1ABP	influenza virus NS1A binding protein
10724	MGEA5	meningioma expressed antigen 5 (hyaluronidase)
4793	NFKBIB	nuclear factor of kappa light polypeptide gene enhancer in B-cells inhibitor, beta
7803	PTP4A1	protein tyrosine phosphatase type IVA, member 1
6009	RHEB	Ras homolog enriched in brain
9616	RNF7	ring finger protein 7
51282	SCAND1	SCAN domain containing 1
23753	SDF2L1	stromal cell-derived factor 2-like 1
10469	TIMM44	translocase of inner mitochondrial membrane 44 homolog (yeast)
29979	UBQLN1	ubiquilin 1
common batch 3 induced and NOS_targets (5 elements, expected 3.7, P=0.32, adjP=1)
762	CA4	carbonic anhydrase IV
1848	DUSP6	dual specificity phosphatase 6
11211	FZD10	frizzled homolog 10 (Drosophila)
3910	LAMA4	laminin, alpha 4
10724	MGEA5	meningioma expressed antigen 5 (hyaluronidase)
common batch 3 induced and Nanog_targets (33 elements, expected 20.3, P=0.0042, adjP=0.66)
11057	ABHD2	abhydrolase domain containing 2
55122	AKIRIN2	akirin 2
8905	AP1S2	adaptor-related protein complex 1, sigma 2 subunit
25820	ARIH1	ariadne homolog, ubiquitin-conjugating enzyme E2 binding protein, 1 (Drosophila)
650	BMP2	bone morphogenetic protein 2
29035	C16orf72	chromosome 16 open reading frame 72
79086	C19orf42	chromosome 19 open reading frame 42
762	CA4	carbonic anhydrase IV
1540	CYLD	cylindromatosis (turban tumor syndrome)
10212	DDX39	DEAD (Asp-Glu-Ala-Asp) box polypeptide 39
1848	DUSP6	dual specificity phosphatase 6
55500	ETNK1	ethanolamine kinase 1
11211	FZD10	frizzled homolog 10 (Drosophila)
8325	FZD8	frizzled homolog 8 (Drosophila)
2717	GLA	galactosidase, alpha
92815	HIST3H2A	histone cluster 3, H2a
79663	HSPBAP1	HSPB (heat shock 27kDa) associated protein 1
3397	ID1	inhibitor of DNA binding 1, dominant negative helix-loop-helix protein
10643	IGF2BP3	insulin-like growth factor 2 mRNA binding protein 3
56243	KIAA1217	KIAA1217
3910	LAMA4	laminin, alpha 4
116372	LYPD1	LY6/PLAUR domain containing 1
81631	MAP1LC3B	microtubule-associated protein 1 light chain 3 beta
10724	MGEA5	meningioma expressed antigen 5 (hyaluronidase)
51491	NOP16	NOP16 nucleolar protein homolog (yeast)
4860	NP	nucleoside phosphorylase
9487	PIGL	phosphatidylinositol glycan anchor biosynthesis, class L
23682	RAB38	RAB38, member RAS oncogene family
54913	RPP25	ribonuclease P/MRP 25kDa subunit
23657	SLC7A11	solute carrier family 7, (cationic amino acid transporter, y+ system) member 11
10626	TRIM16	tripartite motif-containing 16
7270	TTF1	transcription termination factor, RNA polymerase I
91833	WDR20	WD repeat domain 20
common batch 3 induced and Oct4_targets (8 elements, expected 6.0, P=0.25, adjP=1)
762	CA4	carbonic anhydrase IV
1848	DUSP6	dual specificity phosphatase 6
11211	FZD10	frizzled homolog 10 (Drosophila)
10912	GADD45G	growth arrest and DNA-damage-inducible, gamma
2731	GLDC	glycine dehydrogenase (decarboxylating)
3910	LAMA4	laminin, alpha 4
10724	MGEA5	meningioma expressed antigen 5 (hyaluronidase)
91833	WDR20	WD repeat domain 20
common batch 3 induced and PRC2_targets (28 elements, expected 12.8, P=0.0001, adjP=0.016)
84803	AGPAT9	1-acylglycerol-3-phosphate O-acyltransferase 9
467	ATF3	activating transcription factor 3
55450	CAMK2N1	calcium/calmodulin-dependent protein kinase II inhibitor 1
81035	COLEC12	collectin sub-family member 12
1746	DLX2	distal-less homeobox 2
1846	DUSP4	dual specificity phosphatase 4
2047	EPHB1	EPH receptor B1
2294	FOXF1	forkhead box F1
11211	FZD10	frizzled homolog 10 (Drosophila)
2706	GJB2	gap junction protein, beta 2, 26kDa
3039	HBA1	hemoglobin, alpha 1
23462	HEY1	hairy/enhancer-of-split related with YRPW motif 1
64399	HHIP	hedgehog interacting protein
3310	HSPA6	heat shock 70kDa protein 6 (HSP70B')
3363	HTR7	5-hydroxytryptamine (serotonin) receptor 7 (adenylate cyclase-coupled)
7087	ICAM5	intercellular adhesion molecule 5, telencephalin
9118	INA	internexin neuronal intermediate filament protein, alpha
79836	LONRF3	LON peptidase N-terminal domain and ring finger 3
145581	LRFN5	leucine rich repeat and fibronectin type III domain containing 5
162417	NAGS	N-acetylglutamate synthase
4884	NPTX1	neuronal pentraxin I
9659	PDE4DIP	phosphodiesterase 4D interacting protein
5732	PTGER2	prostaglandin E receptor 2 (subtype EP2), 53kDa
79589	RNF128	ring finger protein 128
6926	TBX3	T-box 3
7056	THBD	thrombomodulin
23671	TMEFF2	transmembrane protein with EGF-like and two follistatin-like domains 2
49856	WDR8	WD repeat domain 8
common batch 3 induced and Sox2_targets (26 elements, expected 15.1, P=0.0055, adjP=0.85)
55122	AKIRIN2	akirin 2
25820	ARIH1	ariadne homolog, ubiquitin-conjugating enzyme E2 binding protein, 1 (Drosophila)
467	ATF3	activating transcription factor 3
650	BMP2	bone morphogenetic protein 2
163859	C1orf55	chromosome 1 open reading frame 55
762	CA4	carbonic anhydrase IV
10212	DDX39	DEAD (Asp-Glu-Ala-Asp) box polypeptide 39
1848	DUSP6	dual specificity phosphatase 6
81608	FIP1L1	FIP1 like 1 (S. cerevisiae)
11211	FZD10	frizzled homolog 10 (Drosophila)
10912	GADD45G	growth arrest and DNA-damage-inducible, gamma
92815	HIST3H2A	histone cluster 3, H2a
3162	HMOX1	heme oxygenase (decycling) 1
3397	ID1	inhibitor of DNA binding 1, dominant negative helix-loop-helix protein
10643	IGF2BP3	insulin-like growth factor 2 mRNA binding protein 3
3910	LAMA4	laminin, alpha 4
116372	LYPD1	LY6/PLAUR domain containing 1
10724	MGEA5	meningioma expressed antigen 5 (hyaluronidase)
4860	NP	nucleoside phosphorylase
23645	PPP1R15A	protein phosphatase 1, regulatory (inhibitor) subunit 15A
5573	PRKAR1A	protein kinase, cAMP-dependent, regulatory, type I, alpha (tissue specific extinguisher 1)
6421	SFPQ	splicing factor proline/glutamine-rich (polypyrimidine tract binding protein associated)
6520	SLC3A2	solute carrier family 3 (activators of dibasic and neutral amino acid transport), member 2
23657	SLC7A11	solute carrier family 7, (cationic amino acid transporter, y+ system) member 11
54962	TIPIN	TIMELESS interacting protein
10626	TRIM16	tripartite motif-containing 16
common batch 3 induced and Suz12_targets (43 elements, expected 20.6, P=4.6e-06, adjP=0.00072)
57406	ABHD6	abhydrolase domain containing 6
84803	AGPAT9	1-acylglycerol-3-phosphate O-acyltransferase 9
467	ATF3	activating transcription factor 3
55450	CAMK2N1	calcium/calmodulin-dependent protein kinase II inhibitor 1
81035	COLEC12	collectin sub-family member 12
1396	CRIP1	cysteine-rich protein 1 (intestinal)
1746	DLX2	distal-less homeobox 2
92737	DNER	delta/notch-like EGF repeat containing
1846	DUSP4	dual specificity phosphatase 4
1848	DUSP6	dual specificity phosphatase 6
2047	EPHB1	EPH receptor B1
2294	FOXF1	forkhead box F1
11211	FZD10	frizzled homolog 10 (Drosophila)
10912	GADD45G	growth arrest and DNA-damage-inducible, gamma
2706	GJB2	gap junction protein, beta 2, 26kDa
79971	GPR177	G protein-coupled receptor 177
3039	HBA1	hemoglobin, alpha 1
23462	HEY1	hairy/enhancer-of-split related with YRPW motif 1
64399	HHIP	hedgehog interacting protein
84525	HOPX	HOP homeobox
22824	HSPA4L	heat shock 70kDa protein 4-like
3310	HSPA6	heat shock 70kDa protein 6 (HSP70B')
3363	HTR7	5-hydroxytryptamine (serotonin) receptor 7 (adenylate cyclase-coupled)
7087	ICAM5	intercellular adhesion molecule 5, telencephalin
9118	INA	internexin neuronal intermediate filament protein, alpha
3909	LAMA3	laminin, alpha 3
79836	LONRF3	LON peptidase N-terminal domain and ring finger 3
145581	LRFN5	leucine rich repeat and fibronectin type III domain containing 5
116372	LYPD1	LY6/PLAUR domain containing 1
4501	MT1X	metallothionein 1X
162417	NAGS	N-acetylglutamate synthase
4693	NDP	Norrie disease (pseudoglioma)
4884	NPTX1	neuronal pentraxin I
9659	PDE4DIP	phosphodiesterase 4D interacting protein
5732	PTGER2	prostaglandin E receptor 2 (subtype EP2), 53kDa
79589	RNF128	ring finger protein 128
387914	SHISA2	shisa homolog 2 (Xenopus laevis)
28231	SLCO4A1	solute carrier organic anion transporter family, member 4A1
6926	TBX3	T-box 3
7056	THBD	thrombomodulin
23671	TMEFF2	transmembrane protein with EGF-like and two follistatin-like domains 2
49856	WDR8	WD repeat domain 8
79693	YRDC	yrdC domain containing (E. coli)
common batch 4 repressed and Eed_targets (12 elements, expected 5.2, P=0.0061, adjP=0.95)
130399	ACVR1C	activin A receptor, type IC
147372	CCBE1	collagen and calcium binding EGF domains 1
1303	COL12A1	collagen, type XII, alpha 1
129804	FBLN7	fibulin 7
84623	KIRREL3	kin of IRRE like 3 (Drosophila)
26002	MOXD1	monooxygenase, DBH-like 1
9788	MTSS1	metastasis suppressor 1
4741	NEFM	neurofilament, medium polypeptide
10125	RASGRP1	RAS guanyl releasing protein 1 (calcium and DAG-regulated)
5649	RELN	reelin
85477	SCIN	scinderin
222663	SCUBE3	signal peptide, CUB domain, EGF-like 3
common batch 4 repressed and H3K27_bound (13 elements, expected 5.6, P=0.0039, adjP=0.61)
1303	COL12A1	collagen, type XII, alpha 1
129804	FBLN7	fibulin 7
3484	IGFBP1	insulin-like growth factor binding protein 1
84623	KIRREL3	kin of IRRE like 3 (Drosophila)
25802	LMOD1	leiomodin 1 (smooth muscle)
4741	NEFM	neurofilament, medium polypeptide
8492	PRSS12	protease, serine, 12 (neurotrypsin, motopsin)
158471	PRUNE2	prune homolog 2 (Drosophila)
85477	SCIN	scinderin
222663	SCUBE3	signal peptide, CUB domain, EGF-like 3
30061	SLC40A1	solute carrier family 40 (iron-regulated transporter), member 1
7903	ST8SIA4	ST8 alpha-N-acetyl-neuraminide alpha-2,8-sialyltransferase 4
4070	TACSTD2	tumor-associated calcium signal transducer 2
common batch 4 repressed and Myc_targets1 (2 elements, expected 1.2, P=0.33, adjP=1)
3613	IMPA2	inositol(myo)-1(or 4)-monophosphatase 2
4741	NEFM	neurofilament, medium polypeptide
common batch 4 repressed and Myc_targets2 (1 elements, expected 4.0, P=0.086, adjP=1)
8418	CMAH	cytidine monophosphate-N-acetylneuraminic acid hydroxylase (CMP-N-acetylneuraminate monooxygenase) pseudogene
common batch 4 repressed and NOS_targets (2 elements, expected 0.9, P=0.24, adjP=1)
1303	COL12A1	collagen, type XII, alpha 1
23446	SLC44A1	solute carrier family 44, member 1
common batch 4 repressed and Nanog_targets (3 elements, expected 5.1, P=0.24, adjP=1)
1303	COL12A1	collagen, type XII, alpha 1
30061	SLC40A1	solute carrier family 40 (iron-regulated transporter), member 1
23446	SLC44A1	solute carrier family 44, member 1
common batch 4 repressed and Oct4_targets (3 elements, expected 1.5, P=0.19, adjP=1)
1303	COL12A1	collagen, type XII, alpha 1
4741	NEFM	neurofilament, medium polypeptide
23446	SLC44A1	solute carrier family 44, member 1
common batch 4 repressed and PRC2_targets (3 elements, expected 3.2, P=0.59, adjP=1)
129804	FBLN7	fibulin 7
84623	KIRREL3	kin of IRRE like 3 (Drosophila)
4741	NEFM	neurofilament, medium polypeptide
common batch 4 repressed and Sox2_targets (3 elements, expected 3.8, P=0.47, adjP=1)
1303	COL12A1	collagen, type XII, alpha 1
9788	MTSS1	metastasis suppressor 1
23446	SLC44A1	solute carrier family 44, member 1
common batch 4 repressed and Suz12_targets (12 elements, expected 5.2, P=0.0058, adjP=0.91)
147372	CCBE1	collagen and calcium binding EGF domains 1
129804	FBLN7	fibulin 7
3488	IGFBP5	insulin-like growth factor binding protein 5
84623	KIRREL3	kin of IRRE like 3 (Drosophila)
9890	LPPR4	plasticity related gene 1
11343	MGLL	monoglyceride lipase
4741	NEFM	neurofilament, medium polypeptide
10125	RASGRP1	RAS guanyl releasing protein 1 (calcium and DAG-regulated)
30061	SLC40A1	solute carrier family 40 (iron-regulated transporter), member 1
10402	ST3GAL6	ST3 beta-galactoside alpha-2,3-sialyltransferase 6
7903	ST8SIA4	ST8 alpha-N-acetyl-neuraminide alpha-2,8-sialyltransferase 4
4070	TACSTD2	tumor-associated calcium signal transducer 2
common batch 4 induced and ES_exp1 (11 elements, expected 4.8, P=0.0094, adjP=1)
57685	CACHD1	cache domain containing 1
1382	CRABP2	cellular retinoic acid binding protein 2
1400	CRMP1	collapsin response mediator protein 1
1525	CXADR	coxsackie virus and adenovirus receptor
2824	GPM6B	glycoprotein M6B
10643	IGF2BP3	insulin-like growth factor 2 mRNA binding protein 3
3730	KAL1	Kallmann syndrome 1 sequence
3800	KIF5C	kinesin family member 5C
10439	OLFM1	olfactomedin 1
7138	TNNT1	troponin T type 1 (skeletal, slow)
347733	TUBB2B	tubulin, beta 2B
common batch 4 induced and Eed_targets (49 elements, expected 12.8, P=3e-16, adjP=4.7e-14)
596	BCL2	B-cell CLL/lymphoma 2
28984	C13orf15	chromosome 13 open reading frame 15
8913	CACNA1G	calcium channel, voltage-dependent, T type, alpha 1G subunit
81035	COLEC12	collectin sub-family member 12
1311	COMP	cartilage oligomeric matrix protein
9244	CRLF1	cytokine receptor-like factor 1
55118	CRTAC1	cartilage acidic protein 1
6387	CXCL12	chemokine (C-X-C motif) ligand 12 (stromal cell-derived factor 1)
9547	CXCL14	chemokine (C-X-C motif) ligand 14
8788	DLK1	delta-like 1 homolog (Drosophila)
9427	ECEL1	endothelin converting enzyme-like 1
1942	EFNA1	ephrin-A1
2047	EPHB1	EPH receptor B1
375061	FAM89A	family with sequence similarity 89, member A
2201	FBN2	fibrillin 2
2304	FOXE1	forkhead box E1 (thyroid transcription factor 2)
2690	GHR	growth hormone receptor
2824	GPM6B	glycoprotein M6B
79971	GPR177	G protein-coupled receptor 177
3039	HBA1	hemoglobin, alpha 1
64399	HHIP	hedgehog interacting protein
8294	HIST1H4I	histone cluster 1, H4i
84525	HOPX	HOP homeobox
3216	HOXB6	homeobox B6
3231	HOXD1	homeobox D1
3481	IGF2	insulin-like growth factor 2 (somatomedin A)
84966	IGSF21	immunoglobin superfamily, member 21
3730	KAL1	Kallmann syndrome 1 sequence
3752	KCND3	potassium voltage-gated channel, Shal-related subfamily, member 3
3759	KCNJ2	potassium inwardly-rectifying channel, subfamily J, member 2
9355	LHX2	LIM homeobox 2
79836	LONRF3	LON peptidase N-terminal domain and ring finger 3
4761	NEUROD2	neurogenic differentiation 2
9241	NOG	noggin
4885	NPTX2	neuronal pentraxin II
5076	PAX2	paired box 2
8544	PIR	pirin (iron-binding nuclear protein)
10154	PLXNC1	plexin C1
5733	PTGER3	prostaglandin E receptor 3 (subtype EP3)
10742	RAI2	retinoic acid induced 2
6330	SCN4B	sodium channel, voltage-gated, type IV, beta
387914	SHISA2	shisa homolog 2 (Xenopus laevis)
6572	SLC18A3	solute carrier family 18 (vesicular acetylcholine), member 3
6529	SLC6A1	solute carrier family 6 (neurotransmitter transporter, GABA), member 1
57537	SORCS2	sortilin-related VPS10 domain containing receptor 2
29091	STXBP6	syntaxin binding protein 6 (amisyn)
23671	TMEFF2	transmembrane protein with EGF-like and two follistatin-like domains 2
7425	VGF	VGF nerve growth factor inducible
7552	ZNF711	zinc finger protein 711
common batch 4 induced and H3K27_bound (51 elements, expected 13.7, P=2.1e-16, adjP=3.3e-14)
596	BCL2	B-cell CLL/lymphoma 2
28984	C13orf15	chromosome 13 open reading frame 15
8913	CACNA1G	calcium channel, voltage-dependent, T type, alpha 1G subunit
199731	CADM4	cell adhesion molecule 4
81035	COLEC12	collectin sub-family member 12
1311	COMP	cartilage oligomeric matrix protein
1396	CRIP1	cysteine-rich protein 1 (intestinal)
9244	CRLF1	cytokine receptor-like factor 1
1400	CRMP1	collapsin response mediator protein 1
55118	CRTAC1	cartilage acidic protein 1
9547	CXCL14	chemokine (C-X-C motif) ligand 14
8788	DLK1	delta-like 1 homolog (Drosophila)
92737	DNER	delta/notch-like EGF repeat containing
1848	DUSP6	dual specificity phosphatase 6
9427	ECEL1	endothelin converting enzyme-like 1
1942	EFNA1	ephrin-A1
2042	EPHA3	EPH receptor A3
2043	EPHA4	EPH receptor A4
2047	EPHB1	EPH receptor B1
375061	FAM89A	family with sequence similarity 89, member A
2201	FBN2	fibrillin 2
2304	FOXE1	forkhead box E1 (thyroid transcription factor 2)
9568	GABBR2	gamma-aminobutyric acid (GABA) B receptor, 2
2690	GHR	growth hormone receptor
2824	GPM6B	glycoprotein M6B
3039	HBA1	hemoglobin, alpha 1
26508	HEYL	hairy/enhancer-of-split related with YRPW motif-like
64399	HHIP	hedgehog interacting protein
3216	HOXB6	homeobox B6
3231	HOXD1	homeobox D1
84966	IGSF21	immunoglobin superfamily, member 21
3589	IL11	interleukin 11
3752	KCND3	potassium voltage-gated channel, Shal-related subfamily, member 3
84634	KISS1R	KISS1 receptor
9355	LHX2	LIM homeobox 2
79836	LONRF3	LON peptidase N-terminal domain and ring finger 3
4744	NEFH	neurofilament, heavy polypeptide
4761	NEUROD2	neurogenic differentiation 2
4804	NGFR	nerve growth factor receptor (TNFR superfamily, member 16)
11240	PADI2	peptidyl arginine deiminase, type II
5076	PAX2	paired box 2
8544	PIR	pirin (iron-binding nuclear protein)
10154	PLXNC1	plexin C1
5733	PTGER3	prostaglandin E receptor 3 (subtype EP3)
6330	SCN4B	sodium channel, voltage-gated, type IV, beta
6529	SLC6A1	solute carrier family 6 (neurotransmitter transporter, GABA), member 1
6591	SNAI2	snail homolog 2 (Drosophila)
30812	SOX8	SRY (sex determining region Y)-box 8
10417	SPON2	spondin 2, extracellular matrix protein
29091	STXBP6	syntaxin binding protein 6 (amisyn)
23671	TMEFF2	transmembrane protein with EGF-like and two follistatin-like domains 2
common batch 4 induced and Myc_targets1 (6 elements, expected 2.8, P=0.066, adjP=1)
596	BCL2	B-cell CLL/lymphoma 2
652	BMP4	bone morphogenetic protein 4
894	CCND2	cyclin D2
1917	EEF1A2	eukaryotic translation elongation factor 1 alpha 2
3280	HES1	hairy and enhancer of split 1, (Drosophila)
3383	ICAM1	intercellular adhesion molecule 1
common batch 4 induced and Myc_targets2 (5 elements, expected 9.8, P=0.072, adjP=1)
8540	AGPS	alkylglycerone phosphate synthase
54332	GDAP1	ganglioside-induced differentiation-associated protein 1
8294	HIST1H4I	histone cluster 1, H4i
8349	HIST2H2BE	histone cluster 2, H2be
7425	VGF	VGF nerve growth factor inducible
common batch 4 induced and NOS_targets (3 elements, expected 2.3, P=0.4, adjP=1)
1848	DUSP6	dual specificity phosphatase 6
2263	FGFR2	fibroblast growth factor receptor 2
3728	JUP	junction plakoglobin
common batch 4 induced and Nanog_targets (12 elements, expected 12.5, P=0.52, adjP=1)
9774	BCLAF1	BCL2-associated transcription factor 1
57685	CACHD1	cache domain containing 1
1525	CXADR	coxsackie virus and adenovirus receptor
1848	DUSP6	dual specificity phosphatase 6
2263	FGFR2	fibroblast growth factor receptor 2
8729	GBF1	golgi-specific brefeldin A resistance factor 1
3397	ID1	inhibitor of DNA binding 1, dominant negative helix-loop-helix protein
10643	IGF2BP3	insulin-like growth factor 2 mRNA binding protein 3
3728	JUP	junction plakoglobin
3875	KRT18	keratin 18
4674	NAP1L2	nucleosome assembly protein 1-like 2
5296	PIK3R2	phosphoinositide-3-kinase, regulatory subunit 2 (beta)
common batch 4 induced and Oct4_targets (4 elements, expected 3.7, P=0.51, adjP=1)
1848	DUSP6	dual specificity phosphatase 6
2263	FGFR2	fibroblast growth factor receptor 2
8349	HIST2H2BE	histone cluster 2, H2be
3728	JUP	junction plakoglobin
common batch 4 induced and PRC2_targets (32 elements, expected 7.9, P=1.7e-11, adjP=2.6e-09)
596	BCL2	B-cell CLL/lymphoma 2
28984	C13orf15	chromosome 13 open reading frame 15
8913	CACNA1G	calcium channel, voltage-dependent, T type, alpha 1G subunit
81035	COLEC12	collectin sub-family member 12
1311	COMP	cartilage oligomeric matrix protein
9244	CRLF1	cytokine receptor-like factor 1
55118	CRTAC1	cartilage acidic protein 1
9547	CXCL14	chemokine (C-X-C motif) ligand 14
9427	ECEL1	endothelin converting enzyme-like 1
1942	EFNA1	ephrin-A1
2047	EPHB1	EPH receptor B1
375061	FAM89A	family with sequence similarity 89, member A
2201	FBN2	fibrillin 2
2304	FOXE1	forkhead box E1 (thyroid transcription factor 2)
2690	GHR	growth hormone receptor
2824	GPM6B	glycoprotein M6B
3039	HBA1	hemoglobin, alpha 1
64399	HHIP	hedgehog interacting protein
3216	HOXB6	homeobox B6
3231	HOXD1	homeobox D1
84966	IGSF21	immunoglobin superfamily, member 21
3752	KCND3	potassium voltage-gated channel, Shal-related subfamily, member 3
9355	LHX2	LIM homeobox 2
79836	LONRF3	LON peptidase N-terminal domain and ring finger 3
4761	NEUROD2	neurogenic differentiation 2
5076	PAX2	paired box 2
8544	PIR	pirin (iron-binding nuclear protein)
5733	PTGER3	prostaglandin E receptor 3 (subtype EP3)
6330	SCN4B	sodium channel, voltage-gated, type IV, beta
6529	SLC6A1	solute carrier family 6 (neurotransmitter transporter, GABA), member 1
29091	STXBP6	syntaxin binding protein 6 (amisyn)
23671	TMEFF2	transmembrane protein with EGF-like and two follistatin-like domains 2
common batch 4 induced and Sox2_targets (10 elements, expected 9.3, P=0.45, adjP=1)
9774	BCLAF1	BCL2-associated transcription factor 1
57685	CACHD1	cache domain containing 1
1848	DUSP6	dual specificity phosphatase 6
2263	FGFR2	fibroblast growth factor receptor 2
8729	GBF1	golgi-specific brefeldin A resistance factor 1
54332	GDAP1	ganglioside-induced differentiation-associated protein 1
8349	HIST2H2BE	histone cluster 2, H2be
3397	ID1	inhibitor of DNA binding 1, dominant negative helix-loop-helix protein
10643	IGF2BP3	insulin-like growth factor 2 mRNA binding protein 3
3728	JUP	junction plakoglobin
common batch 4 induced and Suz12_targets (55 elements, expected 12.7, P=1.3e-20, adjP=2e-18)
596	BCL2	B-cell CLL/lymphoma 2
28984	C13orf15	chromosome 13 open reading frame 15
8913	CACNA1G	calcium channel, voltage-dependent, T type, alpha 1G subunit
81035	COLEC12	collectin sub-family member 12
1311	COMP	cartilage oligomeric matrix protein
1396	CRIP1	cysteine-rich protein 1 (intestinal)
9244	CRLF1	cytokine receptor-like factor 1
1400	CRMP1	collapsin response mediator protein 1
55118	CRTAC1	cartilage acidic protein 1
9547	CXCL14	chemokine (C-X-C motif) ligand 14
92737	DNER	delta/notch-like EGF repeat containing
1848	DUSP6	dual specificity phosphatase 6
9427	ECEL1	endothelin converting enzyme-like 1
1942	EFNA1	ephrin-A1
2043	EPHA4	EPH receptor A4
2047	EPHB1	EPH receptor B1
55026	FAM70A	family with sequence similarity 70, member A
375061	FAM89A	family with sequence similarity 89, member A
2201	FBN2	fibrillin 2
2304	FOXE1	forkhead box E1 (thyroid transcription factor 2)
9568	GABBR2	gamma-aminobutyric acid (GABA) B receptor, 2
2628	GATM	glycine amidinotransferase (L-arginine:glycine amidinotransferase)
2690	GHR	growth hormone receptor
2824	GPM6B	glycoprotein M6B
79971	GPR177	G protein-coupled receptor 177
3039	HBA1	hemoglobin, alpha 1
64399	HHIP	hedgehog interacting protein
84525	HOPX	HOP homeobox
3216	HOXB6	homeobox B6
3231	HOXD1	homeobox D1
3481	IGF2	insulin-like growth factor 2 (somatomedin A)
84966	IGSF21	immunoglobin superfamily, member 21
3730	KAL1	Kallmann syndrome 1 sequence
3752	KCND3	potassium voltage-gated channel, Shal-related subfamily, member 3
3759	KCNJ2	potassium inwardly-rectifying channel, subfamily J, member 2
9355	LHX2	LIM homeobox 2
9388	LIPG	lipase, endothelial
79836	LONRF3	LON peptidase N-terminal domain and ring finger 3
4744	NEFH	neurofilament, heavy polypeptide
4761	NEUROD2	neurogenic differentiation 2
4804	NGFR	nerve growth factor receptor (TNFR superfamily, member 16)
9241	NOG	noggin
5076	PAX2	paired box 2
8544	PIR	pirin (iron-binding nuclear protein)
5733	PTGER3	prostaglandin E receptor 3 (subtype EP3)
10742	RAI2	retinoic acid induced 2
6330	SCN4B	sodium channel, voltage-gated, type IV, beta
387914	SHISA2	shisa homolog 2 (Xenopus laevis)
6572	SLC18A3	solute carrier family 18 (vesicular acetylcholine), member 3
6529	SLC6A1	solute carrier family 6 (neurotransmitter transporter, GABA), member 1
9806	SPOCK2	sparc/osteonectin, cwcv and kazal-like domains proteoglycan (testican) 2
10417	SPON2	spondin 2, extracellular matrix protein
29091	STXBP6	syntaxin binding protein 6 (amisyn)
23671	TMEFF2	transmembrane protein with EGF-like and two follistatin-like domains 2
7552	ZNF711	zinc finger protein 711
common batch 1 repressed and ES_exp1 (23 elements, expected 10.2, P=0.00028, adjP=0.043)
934	-	-
332	BIRC5	baculoviral IAP repeat-containing 5
701	BUB1B	BUB1 budding uninhibited by benzimidazoles 1 homolog beta (yeast)
875	CBS	cystathionine-beta-synthase
890	CCNA2	cyclin A2
991	CDC20	cell division cycle 20 homolog (S. cerevisiae)
983	CDC2	cell division cycle 2, G1 to S and G2 to M
9787	DLGAP5	discs, large (Drosophila) homolog-associated protein 5
54478	FAM64A	family with sequence similarity 64, member A
51659	GINS2	GINS complex subunit 2 (Psf2 homolog)
3038	HAS3	hyaluronan synthase 3
3161	HMMR	hyaluronan-mediated motility receptor (RHAMM)
11004	KIF2C	kinesin family member 2C
10459	MAD2L2	MAD2 mitotic arrest deficient-like 2 (yeast)
4174	MCM5	minichromosome maintenance complex component 5
4176	MCM7	minichromosome maintenance complex component 7
4947	OAZ2	ornithine decarboxylase antizyme 2
5163	PDK1	pyruvate dehydrogenase kinase, isozyme 1
5411	PNN	pinin, desmosome associated protein
5865	RAB3B	RAB3B, member RAS oncogene family
6241	RRM2	ribonucleotide reductase M2 polypeptide
6626	SNRPA	small nuclear ribonucleoprotein polypeptide A
57405	SPC25	SPC25, NDC80 kinetochore complex component, homolog (S. cerevisiae)
common batch 1 repressed and ES_exp2 (1 elements, expected 1.1, P=0.7, adjP=1)
1841	DTYMK	deoxythymidylate kinase (thymidylate kinase)
common batch 1 repressed and Eed_targets (26 elements, expected 27.1, P=0.46, adjP=1)
56033	BARX1	BARX homeobox 1
147372	CCBE1	collagen and calcium binding EGF domains 1
1052	CEBPD	CCAAT/enhancer binding protein (C/EBP), delta
1303	COL12A1	collagen, type XII, alpha 1
1454	CSNK1E	casein kinase 1, epsilon
147015	DHRS13	dehydrogenase/reductase (SDR family) member 13
9787	DLGAP5	discs, large (Drosophila) homolog-associated protein 5
2535	FZD2	frizzled homolog 2 (Drosophila)
3486	IGFBP3	insulin-like growth factor binding protein 3
3625	INHBB	inhibin, beta B
7881	KCNAB1	potassium voltage-gated channel, shaker-related subfamily, beta member 1
3778	KCNMA1	potassium large conductance calcium-activated channel, subfamily M, alpha member 1
4015	LOX	lysyl oxidase
4684	NCAM1	neural cell adhesion molecule 1
4784	NFIX	nuclear factor I/X (CCAAT-binding transcription factor)
4861	NPAS1	neuronal PAS domain protein 1
3084	NRG1	neuregulin 1
84709	OSAP	ovary-specific acidic protein
57575	PCDH10	protocadherin 10
5307	PITX1	paired-like homeodomain 1
5438	POLR2I	polymerase (RNA) II (DNA directed) polypeptide I, 14.5kDa
222663	SCUBE3	signal peptide, CUB domain, EGF-like 3
6424	SFRP4	secreted frizzled-related protein 4
6509	SLC1A4	solute carrier family 1 (glutamate/neutral amino acid transporter), member 4
29091	STXBP6	syntaxin binding protein 6 (amisyn)
10607	TBL3	transducin (beta)-like 3
common batch 1 repressed and H3K27_bound (23 elements, expected 29.0, P=0.14, adjP=1)
176	ACAN	aggrecan
56033	BARX1	BARX homeobox 1
645	BLVRB	biliverdin reductase B (flavin reductase (NADPH))
1303	COL12A1	collagen, type XII, alpha 1
2200	FBN1	fibrillin 1
2535	FZD2	frizzled homolog 2 (Drosophila)
3486	IGFBP3	insulin-like growth factor binding protein 3
7881	KCNAB1	potassium voltage-gated channel, shaker-related subfamily, beta member 1
3778	KCNMA1	potassium large conductance calcium-activated channel, subfamily M, alpha member 1
25802	LMOD1	leiomodin 1 (smooth muscle)
154761	LOC154761	hypothetical LOC154761
4684	NCAM1	neural cell adhesion molecule 1
4784	NFIX	nuclear factor I/X (CCAAT-binding transcription factor)
4861	NPAS1	neuronal PAS domain protein 1
3084	NRG1	neuregulin 1
84709	OSAP	ovary-specific acidic protein
5307	PITX1	paired-like homeodomain 1
10267	RAMP1	receptor (G protein-coupled) activity modifying protein 1
222663	SCUBE3	signal peptide, CUB domain, EGF-like 3
6424	SFRP4	secreted frizzled-related protein 4
6509	SLC1A4	solute carrier family 1 (glutamate/neutral amino acid transporter), member 4
170463	SSBP4	single stranded DNA binding protein 4
29091	STXBP6	syntaxin binding protein 6 (amisyn)
common batch 1 repressed and Myc_targets1 (19 elements, expected 6.0, P=1.1e-05, adjP=0.0017)
9179	AP4M1	adaptor-related protein complex 4, mu 1 subunit
682	BSG	basigin (Ok blood group)
875	CBS	cystathionine-beta-synthase
595	CCND1	cyclin D1
8558	CDK10	cyclin-dependent kinase 10
8722	CTSF	cathepsin F
2023	ENO1	enolase 1, (alpha)
2184	FAH	fumarylacetoacetate hydrolase (fumarylacetoacetase)
2305	FOXM1	forkhead box M1
2597	GAPDH	glyceraldehyde-3-phosphate dehydrogenase
8841	HDAC3	histone deacetylase 3
4000	LMNA	lamin A/C
4176	MCM7	minichromosome maintenance complex component 7
4233	MET	met proto-oncogene (hepatocyte growth factor receptor)
4582	MUC1	mucin 1, cell surface associated
5054	SERPINE1	serpin peptidase inhibitor, clade E (nexin, plasminogen activator inhibitor type 1), member 1
9144	SYNGR2	synaptogyrin 2
10312	TCIRG1	T-cell, immune regulator 1, ATPase, H+ transporting, lysosomal V0 subunit A3
678	ZFP36L2	zinc finger protein 36, C3H type-like 2
common batch 1 repressed and Myc_targets2 (29 elements, expected 20.7, P=0.044, adjP=1)
8574	AKR7A2	aldo-keto reductase family 7, member A2 (aflatoxin aldehyde reductase)
9179	AP4M1	adaptor-related protein complex 4, mu 1 subunit
976	CD97	CD97 molecule
1439	CSF2RB	colony stimulating factor 2 receptor, beta, low-affinity (granulocyte-macrophage)
1535	CYBA	cytochrome b-245, alpha polypeptide
51428	DDX41	DEAD (Asp-Glu-Ala-Asp) box polypeptide 41
2026	ENO2	enolase 2 (gamma, neuronal)
3995	FADS3	fatty acid desaturase 3
51659	GINS2	GINS complex subunit 2 (Psf2 homolog)
3161	HMMR	hyaluronan-mediated motility receptor (RHAMM)
10112	KIF20A	kinesin family member 20A
4174	MCM5	minichromosome maintenance complex component 5
4668	NAGA	N-acetylgalactosaminidase, alpha-
64151	NCAPG	non-SMC condensin I complex, subunit G
5163	PDK1	pyruvate dehydrogenase kinase, isozyme 1
5165	PDK3	pyruvate dehydrogenase kinase, isozyme 3
5210	PFKFB4	6-phosphofructo-2-kinase/fructose-2,6-biphosphatase 4
57804	POLD4	polymerase (DNA-directed), delta 4
5792	PTPRF	protein tyrosine phosphatase, receptor type, F
5831	PYCR1	pyrroline-5-carboxylate reductase 1
8635	RNASET2	ribonuclease T2
6137	RPL13	ribosomal protein L13
6193	RPS5	ribosomal protein S5
6237	RRAS	related RAS viral (r-ras) oncogene homolog
51282	SCAND1	SCAN domain containing 1
6509	SLC1A4	solute carrier family 1 (glutamate/neutral amino acid transporter), member 4
6626	SNRPA	small nuclear ribonucleoprotein polypeptide A
10615	SPAG5	sperm associated antigen 5
10897	YIF1A	Yip1 interacting factor homolog A (S. cerevisiae)
common batch 1 repressed and NOS_targets (7 elements, expected 4.9, P=0.21, adjP=1)
701	BUB1B	BUB1 budding uninhibited by benzimidazoles 1 homolog beta (yeast)
1303	COL12A1	collagen, type XII, alpha 1
55766	H2AFJ	H2A histone family, member J
23363	OBSL1	obscurin-like 1
56944	OLFML3	olfactomedin-like 3
112464	PRKCDBP	protein kinase C, delta binding protein
7153	TOP2A	topoisomerase (DNA) II alpha 170kDa
common batch 1 repressed and Nanog_targets (39 elements, expected 26.4, P=0.01, adjP=1)
205	AK3L1	adenylate kinase 3-like 1
84266	ALKBH7	alkB, alkylation repair homolog 7 (E. coli)
55937	APOM	apolipoprotein M
701	BUB1B	BUB1 budding uninhibited by benzimidazoles 1 homolog beta (yeast)
91689	C22orf32	chromosome 22 open reading frame 32
800	CALD1	caldesmon 1
983	CDC2	cell division cycle 2, G1 to S and G2 to M
8318	CDC45L	CDC45 cell division cycle 45-like (S. cerevisiae)
1303	COL12A1	collagen, type XII, alpha 1
11316	COPE	coatomer protein complex, subunit epsilon
1454	CSNK1E	casein kinase 1, epsilon
51428	DDX41	DEAD (Asp-Glu-Ala-Asp) box polypeptide 41
9787	DLGAP5	discs, large (Drosophila) homolog-associated protein 5
2067	ERCC1	excision repair cross-complementing rodent repair deficiency, complementation group 1 (includes overlapping antisense sequence)
2535	FZD2	frizzled homolog 2 (Drosophila)
55766	H2AFJ	H2A histone family, member J
3485	IGFBP2	insulin-like growth factor binding protein 2, 36kDa
3486	IGFBP3	insulin-like growth factor binding protein 3
11015	KDELR3	KDEL (Lys-Asp-Glu-Leu) endoplasmic reticulum protein retention receptor 3
9768	KIAA0101	KIAA0101
29995	LMCD1	LIM and cysteine-rich domains 1
55191	NADSYN1	NAD synthetase 1
51203	NUSAP1	nucleolar and spindle associated protein 1
4947	OAZ2	ornithine decarboxylase antizyme 2
23363	OBSL1	obscurin-like 1
56944	OLFML3	olfactomedin-like 3
55611	OTUB1	OTU domain, ubiquitin aldehyde binding 1
26227	PHGDH	phosphoglycerate dehydrogenase
112464	PRKCDBP	protein kinase C, delta binding protein
5764	PTN	pleiotrophin
9814	SFI1	Sfi1 homolog, spindle assembly associated (yeast)
6626	SNRPA	small nuclear ribonucleoprotein polypeptide A
6483	ST3GAL2	ST3 beta-galactoside alpha-2,3-sialyltransferase 2
6781	STC1	stanniocalcin 1
54958	TMEM160	transmembrane protein 160
7153	TOP2A	topoisomerase (DNA) II alpha 170kDa
22974	TPX2	TPX2, microtubule-associated, homolog (Xenopus laevis)
29089	UBE2T	ubiquitin-conjugating enzyme E2T (putative)
7436	VLDLR	very low density lipoprotein receptor
common batch 1 repressed and Oct4_targets (10 elements, expected 7.8, P=0.26, adjP=1)
701	BUB1B	BUB1 budding uninhibited by benzimidazoles 1 homolog beta (yeast)
1303	COL12A1	collagen, type XII, alpha 1
55766	H2AFJ	H2A histone family, member J
9768	KIAA0101	KIAA0101
10916	MAGED2	melanoma antigen family D, 2
23363	OBSL1	obscurin-like 1
56944	OLFML3	olfactomedin-like 3
26227	PHGDH	phosphoglycerate dehydrogenase
112464	PRKCDBP	protein kinase C, delta binding protein
7153	TOP2A	topoisomerase (DNA) II alpha 170kDa
common batch 1 repressed and PRC2_targets (12 elements, expected 16.7, P=0.14, adjP=1)
56033	BARX1	BARX homeobox 1
2535	FZD2	frizzled homolog 2 (Drosophila)
7881	KCNAB1	potassium voltage-gated channel, shaker-related subfamily, beta member 1
3778	KCNMA1	potassium large conductance calcium-activated channel, subfamily M, alpha member 1
4684	NCAM1	neural cell adhesion molecule 1
4784	NFIX	nuclear factor I/X (CCAAT-binding transcription factor)
4861	NPAS1	neuronal PAS domain protein 1
3084	NRG1	neuregulin 1
84709	OSAP	ovary-specific acidic protein
5307	PITX1	paired-like homeodomain 1
6509	SLC1A4	solute carrier family 1 (glutamate/neutral amino acid transporter), member 4
29091	STXBP6	syntaxin binding protein 6 (amisyn)
common batch 1 repressed and Sox2_targets (31 elements, expected 19.7, P=0.0092, adjP=1)
701	BUB1B	BUB1 budding uninhibited by benzimidazoles 1 homolog beta (yeast)
595	CCND1	cyclin D1
983	CDC2	cell division cycle 2, G1 to S and G2 to M
8318	CDC45L	CDC45 cell division cycle 45-like (S. cerevisiae)
1303	COL12A1	collagen, type XII, alpha 1
1454	CSNK1E	casein kinase 1, epsilon
23474	ETHE1	ethylmalonic encephalopathy 1
2535	FZD2	frizzled homolog 2 (Drosophila)
55766	H2AFJ	H2A histone family, member J
3421	IDH3G	isocitrate dehydrogenase 3 (NAD+) gamma
3485	IGFBP2	insulin-like growth factor binding protein 2, 36kDa
11004	KIF2C	kinesin family member 2C
4017	LOXL2	lysyl oxidase-like 2
10916	MAGED2	melanoma antigen family D, 2
4714	NDUFB8	NADH dehydrogenase (ubiquinone) 1 beta subcomplex, 8, 19kDa
51203	NUSAP1	nucleolar and spindle associated protein 1
4947	OAZ2	ornithine decarboxylase antizyme 2
23363	OBSL1	obscurin-like 1
56944	OLFML3	olfactomedin-like 3
5125	PCSK5	proprotein convertase subtilisin/kexin type 5
112464	PRKCDBP	protein kinase C, delta binding protein
5764	PTN	pleiotrophin
6626	SNRPA	small nuclear ribonucleoprotein polypeptide A
6483	ST3GAL2	ST3 beta-galactoside alpha-2,3-sialyltransferase 2
6781	STC1	stanniocalcin 1
7064	THOP1	thimet oligopeptidase 1
54958	TMEM160	transmembrane protein 160
7153	TOP2A	topoisomerase (DNA) II alpha 170kDa
11065	UBE2C	ubiquitin-conjugating enzyme E2C
29089	UBE2T	ubiquitin-conjugating enzyme E2T (putative)
79759	ZNF668	zinc finger protein 668
common batch 1 repressed and Suz12_targets (22 elements, expected 26.9, P=0.19, adjP=1)
176	ACAN	aggrecan
8574	AKR7A2	aldo-keto reductase family 7, member A2 (aflatoxin aldehyde reductase)
56033	BARX1	BARX homeobox 1
147372	CCBE1	collagen and calcium binding EGF domains 1
1052	CEBPD	CCAAT/enhancer binding protein (C/EBP), delta
2200	FBN1	fibrillin 1
2535	FZD2	frizzled homolog 2 (Drosophila)
2947	GSTM3	glutathione S-transferase M3 (brain)
22801	ITGA11	integrin, alpha 11
7881	KCNAB1	potassium voltage-gated channel, shaker-related subfamily, beta member 1
3778	KCNMA1	potassium large conductance calcium-activated channel, subfamily M, alpha member 1
4015	LOX	lysyl oxidase
11343	MGLL	monoglyceride lipase
4684	NCAM1	neural cell adhesion molecule 1
4784	NFIX	nuclear factor I/X (CCAAT-binding transcription factor)
4861	NPAS1	neuronal PAS domain protein 1
3084	NRG1	neuregulin 1
84709	OSAP	ovary-specific acidic protein
5307	PITX1	paired-like homeodomain 1
29108	PYCARD	PYD and CARD domain containing
6509	SLC1A4	solute carrier family 1 (glutamate/neutral amino acid transporter), member 4
29091	STXBP6	syntaxin binding protein 6 (amisyn)
common batch 1 induced and ES_exp1 (18 elements, expected 8.2, P=0.0017, adjP=0.26)
90806	ANGEL2	angel homolog 2 (Drosophila)
1382	CRABP2	cellular retinoic acid binding protein 2
51575	ESF1	ESF1, nucleolar pre-rRNA processing protein, homolog (S. cerevisiae)
58516	FAM60A	family with sequence similarity 60, member A
8087	FXR1	fragile X mental retardation, autosomal homolog 1
7855	FZD5	frizzled homolog 5 (Drosophila)
2824	GPM6B	glycoprotein M6B
55366	LGR4	leucine-rich repeat-containing G protein-coupled receptor 4
9053	MAP7	microtubule-associated protein 7
5411	PNN	pinin, desmosome associated protein
10196	PRMT3	protein arginine methyltransferase 3
51018	RRP15	ribosomal RNA processing 15 homolog (S. cerevisiae)
6638	SNRPN	small nuclear ribonucleoprotein polypeptide N
7019	TFAM	transcription factor A, mitochondrial
11169	WDHD1	WD repeat and HMG-box DNA binding protein 1
7546	ZIC2	Zic family member 2 (odd-paired homolog, Drosophila)
10308	ZNF267	zinc finger protein 267
54989	ZNF770	zinc finger protein 770
common batch 1 induced and Eed_targets (42 elements, expected 21.8, P=3.7e-05, adjP=0.0058)
81573	ANKRD13C	ankyrin repeat domain 13C
467	ATF3	activating transcription factor 3
658	BMPR1B	bone morphogenetic protein receptor, type IB
9023	CH25H	cholesterol 25-hydroxylase
1746	DLX2	distal-less homeobox 2
1960	EGR3	early growth response 3
26273	FBXO3	F-box protein 3
94234	FOXQ1	forkhead box Q1
2706	GJB2	gap junction protein, beta 2, 26kDa
2824	GPM6B	glycoprotein M6B
79971	GPR177	G protein-coupled receptor 177
23462	HEY1	hairy/enhancer-of-split related with YRPW motif 1
8353	HIST1H3E	histone cluster 1, H3e
8357	HIST1H3H	histone cluster 1, H3h
8294	HIST1H4I	histone cluster 1, H4i
3106	HLA-B	major histocompatibility complex, class I, B
84525	HOPX	HOP homeobox
3200	HOXA3	homeobox A3
3213	HOXB3	homeobox B3
3303	HSPA1A	heat shock 70kDa protein 1A
3310	HSPA6	heat shock 70kDa protein 6 (HSP70B')
3481	IGF2	insulin-like growth factor 2 (somatomedin A)
3759	KCNJ2	potassium inwardly-rectifying channel, subfamily J, member 2
254251	LCORL	ligand dependent nuclear receptor corepressor-like
8549	LGR5	leucine-rich repeat-containing G protein-coupled receptor 5
9355	LHX2	LIM homeobox 2
79836	LONRF3	LON peptidase N-terminal domain and ring finger 3
9935	MAFB	v-maf musculoaponeurotic fibrosarcoma oncogene homolog B (avian)
89797	NAV2	neuron navigator 2
4885	NPTX2	neuronal pentraxin II
8013	NR4A3	nuclear receptor subfamily 4, group A, member 3
51633	OTUD6B	OTU domain containing 6B
9659	PDE4DIP	phosphodiesterase 4D interacting protein
81706	PPP1R14C	protein phosphatase 1, regulatory (inhibitor) subunit 14C
5734	PTGER4	prostaglandin E receptor 4 (subtype EP4)
5744	PTHLH	parathyroid hormone-like hormone
84870	RSPO3	R-spondin 3 homolog (Xenopus laevis)
387914	SHISA2	shisa homolog 2 (Xenopus laevis)
85480	TSLP	thymic stromal lymphopoietin
7425	VGF	VGF nerve growth factor inducible
7546	ZIC2	Zic family member 2 (odd-paired homolog, Drosophila)
7552	ZNF711	zinc finger protein 711
common batch 1 induced and H3K27_bound (33 elements, expected 23.3, P=0.028, adjP=1)
467	ATF3	activating transcription factor 3
9023	CH25H	cholesterol 25-hydroxylase
1746	DLX2	distal-less homeobox 2
1848	DUSP6	dual specificity phosphatase 6
1960	EGR3	early growth response 3
26273	FBXO3	F-box protein 3
94234	FOXQ1	forkhead box Q1
2706	GJB2	gap junction protein, beta 2, 26kDa
80318	GKAP1	G kinase anchoring protein 1
2824	GPM6B	glycoprotein M6B
23462	HEY1	hairy/enhancer-of-split related with YRPW motif 1
26508	HEYL	hairy/enhancer-of-split related with YRPW motif-like
3106	HLA-B	major histocompatibility complex, class I, B
3200	HOXA3	homeobox A3
3213	HOXB3	homeobox B3
3303	HSPA1A	heat shock 70kDa protein 1A
3310	HSPA6	heat shock 70kDa protein 6 (HSP70B')
51176	LEF1	lymphoid enhancer-binding factor 1
8549	LGR5	leucine-rich repeat-containing G protein-coupled receptor 5
9355	LHX2	LIM homeobox 2
79836	LONRF3	LON peptidase N-terminal domain and ring finger 3
9935	MAFB	v-maf musculoaponeurotic fibrosarcoma oncogene homolog B (avian)
89797	NAV2	neuron navigator 2
8013	NR4A3	nuclear receptor subfamily 4, group A, member 3
11240	PADI2	peptidyl arginine deiminase, type II
9659	PDE4DIP	phosphodiesterase 4D interacting protein
81706	PPP1R14C	protein phosphatase 1, regulatory (inhibitor) subunit 14C
5734	PTGER4	prostaglandin E receptor 4 (subtype EP4)
5744	PTHLH	parathyroid hormone-like hormone
84870	RSPO3	R-spondin 3 homolog (Xenopus laevis)
30812	SOX8	SRY (sex determining region Y)-box 8
4070	TACSTD2	tumor-associated calcium signal transducer 2
85480	TSLP	thymic stromal lymphopoietin
common batch 1 induced and Myc_targets1 (4 elements, expected 4.8, P=0.47, adjP=1)
894	CCND2	cyclin D2
1960	EGR3	early growth response 3
3280	HES1	hairy and enhancer of split 1, (Drosophila)
3383	ICAM1	intercellular adhesion molecule 1
common batch 1 induced and Myc_targets2 (19 elements, expected 16.6, P=0.31, adjP=1)
54482	CCDC76	coiled-coil domain containing 76
9023	CH25H	cholesterol 25-hydroxylase
8847	DLEU2	deleted in lymphocytic leukemia 2 (non-protein coding)
7855	FZD5	frizzled homolog 5 (Drosophila)
8334	HIST1H2AC	histone cluster 1, H2ac
8339	HIST1H2BG	histone cluster 1, H2bg
8294	HIST1H4I	histone cluster 1, H4i
8349	HIST2H2BE	histone cluster 2, H2be
7184	HSP90B1	heat shock protein 90kDa beta (Grp94), member 1
56902	PNO1	partner of NOB1 homolog (S. cerevisiae)
8624	PSMG1	proteasome (prosome, macropain) assembly chaperone 1
51735	RAPGEF6	Rap guanine nucleotide exchange factor (GEF) 6
6009	RHEB	Ras homolog enriched in brain
6558	SLC12A2	solute carrier family 12 (sodium/potassium/chloride transporters), member 2
64116	SLC39A8	solute carrier family 39 (zinc transporter), member 8
27242	TNFRSF21	tumor necrosis factor receptor superfamily, member 21
10221	TRIB1	tribbles homolog 1 (Drosophila)
7425	VGF	VGF nerve growth factor inducible
57335	ZNF286A	zinc finger protein 286A
common batch 1 induced and NOS_TFs (1 elements, expected 0.8, P=0.56, adjP=1)
7546	ZIC2	Zic family member 2 (odd-paired homolog, Drosophila)
common batch 1 induced and NOS_targets (5 elements, expected 3.9, P=0.35, adjP=1)
1374	CPT1A	carnitine palmitoyltransferase 1A (liver)
1848	DUSP6	dual specificity phosphatase 6
4534	MTM1	myotubularin 1
6638	SNRPN	small nuclear ribonucleoprotein polypeptide N
7546	ZIC2	Zic family member 2 (odd-paired homolog, Drosophila)
common batch 1 induced and Nanog_targets (24 elements, expected 21.2, P=0.3, adjP=1)
55122	AKIRIN2	akirin 2
650	BMP2	bone morphogenetic protein 2
1374	CPT1A	carnitine palmitoyltransferase 1A (liver)
1540	CYLD	cylindromatosis (turban tumor syndrome)
1848	DUSP6	dual specificity phosphatase 6
55500	ETNK1	ethanolamine kinase 1
8087	FXR1	fragile X mental retardation, autosomal homolog 1
3309	HSPA5	heat shock 70kDa protein 5 (glucose-regulated protein, 78kDa)
79663	HSPBAP1	HSPB (heat shock 27kDa) associated protein 1
3398	ID2	inhibitor of DNA binding 2, dominant negative helix-loop-helix protein
56243	KIAA1217	KIAA1217
11103	KRR1	KRR1, small subunit (SSU) processome component, homolog (yeast)
4534	MTM1	myotubularin 1
5087	PBX1	pre-B-cell leukemia homeobox 1
9487	PIGL	phosphatidylinositol glycan anchor biosynthesis, class L
54700	RRN3	RRN3 RNA polymerase I transcription factor homolog (S. cerevisiae)
57606	SLAIN2	SLAIN motif family, member 2
23657	SLC7A11	solute carrier family 7, (cationic amino acid transporter, y+ system) member 11
6638	SNRPN	small nuclear ribonucleoprotein polypeptide N
6907	TBL1X	transducin (beta)-like 1X-linked
11169	WDHD1	WD repeat and HMG-box DNA binding protein 1
7546	ZIC2	Zic family member 2 (odd-paired homolog, Drosophila)
57335	ZNF286A	zinc finger protein 286A
54989	ZNF770	zinc finger protein 770
common batch 1 induced and Oct4_targets (8 elements, expected 6.3, P=0.3, adjP=1)
1374	CPT1A	carnitine palmitoyltransferase 1A (liver)
1848	DUSP6	dual specificity phosphatase 6
8349	HIST2H2BE	histone cluster 2, H2be
3398	ID2	inhibitor of DNA binding 2, dominant negative helix-loop-helix protein
4534	MTM1	myotubularin 1
6638	SNRPN	small nuclear ribonucleoprotein polypeptide N
23001	WDFY3	WD repeat and FYVE domain containing 3
7546	ZIC2	Zic family member 2 (odd-paired homolog, Drosophila)
common batch 1 induced and PRC2_targets (20 elements, expected 13.4, P=0.05, adjP=1)
467	ATF3	activating transcription factor 3
9023	CH25H	cholesterol 25-hydroxylase
1746	DLX2	distal-less homeobox 2
1960	EGR3	early growth response 3
26273	FBXO3	F-box protein 3
2706	GJB2	gap junction protein, beta 2, 26kDa
2824	GPM6B	glycoprotein M6B
23462	HEY1	hairy/enhancer-of-split related with YRPW motif 1
3213	HOXB3	homeobox B3
3310	HSPA6	heat shock 70kDa protein 6 (HSP70B')
8549	LGR5	leucine-rich repeat-containing G protein-coupled receptor 5
9355	LHX2	LIM homeobox 2
79836	LONRF3	LON peptidase N-terminal domain and ring finger 3
9935	MAFB	v-maf musculoaponeurotic fibrosarcoma oncogene homolog B (avian)
89797	NAV2	neuron navigator 2
8013	NR4A3	nuclear receptor subfamily 4, group A, member 3
9659	PDE4DIP	phosphodiesterase 4D interacting protein
5734	PTGER4	prostaglandin E receptor 4 (subtype EP4)
5744	PTHLH	parathyroid hormone-like hormone
85480	TSLP	thymic stromal lymphopoietin
common batch 1 induced and Sox2_targets (23 elements, expected 15.9, P=0.049, adjP=1)
55122	AKIRIN2	akirin 2
51742	ARID4B	AT rich interactive domain 4B (RBP1-like)
467	ATF3	activating transcription factor 3
56898	BDH2	3-hydroxybutyrate dehydrogenase, type 2
650	BMP2	bone morphogenetic protein 2
4076	CAPRIN1	cell cycle associated protein 1
1374	CPT1A	carnitine palmitoyltransferase 1A (liver)
6374	CXCL5	chemokine (C-X-C motif) ligand 5
1848	DUSP6	dual specificity phosphatase 6
1960	EGR3	early growth response 3
58516	FAM60A	family with sequence similarity 60, member A
8349	HIST2H2BE	histone cluster 2, H2be
7184	HSP90B1	heat shock protein 90kDa beta (Grp94), member 1
54891	INO80D	INO80 complex subunit D
4534	MTM1	myotubularin 1
54700	RRN3	RRN3 RNA polymerase I transcription factor homolog (S. cerevisiae)
6421	SFPQ	splicing factor proline/glutamine-rich (polypyrimidine tract binding protein associated)
23657	SLC7A11	solute carrier family 7, (cationic amino acid transporter, y+ system) member 11
6638	SNRPN	small nuclear ribonucleoprotein polypeptide N
7127	TNFAIP2	tumor necrosis factor, alpha-induced protein 2
7546	ZIC2	Zic family member 2 (odd-paired homolog, Drosophila)
57335	ZNF286A	zinc finger protein 286A
54989	ZNF770	zinc finger protein 770
common batch 1 induced and Suz12_targets (38 elements, expected 21.6, P=0.00056, adjP=0.088)
395	ARHGAP6	Rho GTPase activating protein 6
467	ATF3	activating transcription factor 3
9023	CH25H	cholesterol 25-hydroxylase
2919	CXCL1	chemokine (C-X-C motif) ligand 1 (melanoma growth stimulating activity, alpha)
1746	DLX2	distal-less homeobox 2
1848	DUSP6	dual specificity phosphatase 6
1960	EGR3	early growth response 3
54855	FAM46C	family with sequence similarity 46, member C
26273	FBXO3	F-box protein 3
2706	GJB2	gap junction protein, beta 2, 26kDa
2824	GPM6B	glycoprotein M6B
79971	GPR177	G protein-coupled receptor 177
23462	HEY1	hairy/enhancer-of-split related with YRPW motif 1
84525	HOPX	HOP homeobox
3213	HOXB3	homeobox B3
22824	HSPA4L	heat shock 70kDa protein 4-like
3310	HSPA6	heat shock 70kDa protein 6 (HSP70B')
3481	IGF2	insulin-like growth factor 2 (somatomedin A)
3759	KCNJ2	potassium inwardly-rectifying channel, subfamily J, member 2
254251	LCORL	ligand dependent nuclear receptor corepressor-like
51176	LEF1	lymphoid enhancer-binding factor 1
8549	LGR5	leucine-rich repeat-containing G protein-coupled receptor 5
9355	LHX2	LIM homeobox 2
79836	LONRF3	LON peptidase N-terminal domain and ring finger 3
9935	MAFB	v-maf musculoaponeurotic fibrosarcoma oncogene homolog B (avian)
4534	MTM1	myotubularin 1
89797	NAV2	neuron navigator 2
4853	NOTCH2	Notch homolog 2 (Drosophila)
8013	NR4A3	nuclear receptor subfamily 4, group A, member 3
9659	PDE4DIP	phosphodiesterase 4D interacting protein
5734	PTGER4	prostaglandin E receptor 4 (subtype EP4)
5744	PTHLH	parathyroid hormone-like hormone
5918	RARRES1	retinoic acid receptor responder (tazarotene induced) 1
387914	SHISA2	shisa homolog 2 (Xenopus laevis)
4070	TACSTD2	tumor-associated calcium signal transducer 2
6907	TBL1X	transducin (beta)-like 1X-linked
85480	TSLP	thymic stromal lymphopoietin
7552	ZNF711	zinc finger protein 711
common batch 2 repressed and ES_exp1 (46 elements, expected 4.7, P=2.8e-32, adjP=4.4e-30)
9212	AURKB	aurora kinase B
332	BIRC5	baculoviral IAP repeat-containing 5
701	BUB1B	BUB1 budding uninhibited by benzimidazoles 1 homolog beta (yeast)
699	BUB1	BUB1 budding uninhibited by benzimidazoles 1 homolog (yeast)
220042	C11orf82	chromosome 11 open reading frame 82
55010	C12orf48	chromosome 12 open reading frame 48
55320	C14orf106	chromosome 14 open reading frame 106
54069	C21orf45	chromosome 21 open reading frame 45
890	CCNA2	cyclin A2
891	CCNB1	cyclin B1
991	CDC20	cell division cycle 20 homolog (S. cerevisiae)
993	CDC25A	cell division cycle 25 homolog A (S. pombe)
983	CDC2	cell division cycle 2, G1 to S and G2 to M
990	CDC6	cell division cycle 6 homolog (S. cerevisiae)
113130	CDCA5	cell division cycle associated 5
1719	DHFR	dihydrofolate reductase
9787	DLGAP5	discs, large (Drosophila) homolog-associated protein 5
54821	ERCC6L	excision repair cross-complementing rodent repair deficiency, complementation group 6-like
54478	FAM64A	family with sequence similarity 64, member A
2289	FKBP5	FK506 binding protein 5
51659	GINS2	GINS complex subunit 2 (Psf2 homolog)
3038	HAS3	hyaluronan synthase 3
3070	HELLS	helicase, lymphoid-specific
3161	HMMR	hyaluronan-mediated motility receptor (RHAMM)
8519	IFITM1	interferon induced transmembrane protein 1 (9-27)
11004	KIF2C	kinesin family member 2C
24137	KIF4A	kinesin family member 4A
55975	KLHL7	kelch-like 7 (Drosophila)
55388	MCM10	minichromosome maintenance complex component 10
4171	MCM2	minichromosome maintenance complex component 2
4173	MCM4	minichromosome maintenance complex component 4
4174	MCM5	minichromosome maintenance complex component 5
4176	MCM7	minichromosome maintenance complex component 7
2956	MSH6	mutS homolog 6 (E. coli)
54892	NCAPG2	non-SMC condensin II complex, subunit G2
23397	NCAPH	non-SMC condensin I complex, subunit H
57502	NLGN4X	neuroligin 4, X-linked
11339	OIP5	Opa interacting protein 5
5557	PRIM1	primase, DNA, polypeptide 1 (49kDa)
11168	PSIP1	PC4 and SFRS1 interacting protein 1
9232	PTTG1	pituitary tumor-transforming 1
10635	RAD51AP1	RAD51 associated protein 1
5983	RFC3	replication factor C (activator 1) 3, 38kDa
6241	RRM2	ribonucleotide reductase M2 polypeptide
57405	SPC25	SPC25, NDC80 kinetochore complex component, homolog (S. cerevisiae)
7112	TMPO	thymopoietin
common batch 2 repressed and ES_exp2 (5 elements, expected 0.5, P=0.00013, adjP=0.02)
993	CDC25A	cell division cycle 25 homolog A (S. pombe)
54821	ERCC6L	excision repair cross-complementing rodent repair deficiency, complementation group 6-like
3070	HELLS	helicase, lymphoid-specific
55388	MCM10	minichromosome maintenance complex component 10
23397	NCAPH	non-SMC condensin I complex, subunit H
common batch 2 repressed and Eed_targets (18 elements, expected 12.4, P=0.071, adjP=1)
84803	AGPAT9	1-acylglycerol-3-phosphate O-acyltransferase 9
646	BNC1	basonuclin 1
9787	DLGAP5	discs, large (Drosophila) homolog-associated protein 5
2250	FGF5	fibroblast growth factor 5
2295	FOXF2	forkhead box F2
94234	FOXQ1	forkhead box Q1
57211	GPR126	G protein-coupled receptor 126
3676	ITGA4	integrin, alpha 4 (antigen CD49D, alpha 4 subunit of VLA-4 receptor)
339855	KY	kyphoscoliosis peptidase
26002	MOXD1	monooxygenase, DBH-like 1
4499	MT1M	metallothionein 1M
4741	NEFM	neurofilament, medium polypeptide
79627	OGFRL1	opioid growth factor receptor-like 1
8601	RGS20	regulator of G-protein signaling 20
27330	RPS6KA6	ribosomal protein S6 kinase, 90kDa, polypeptide 6
7056	THBD	thrombomodulin
23671	TMEFF2	transmembrane protein with EGF-like and two follistatin-like domains 2
29953	TRHDE	thyrotropin-releasing hormone degrading enzyme
common batch 2 repressed and H3K27_bound (18 elements, expected 13.2, P=0.12, adjP=1)
84803	AGPAT9	1-acylglycerol-3-phosphate O-acyltransferase 9
646	BNC1	basonuclin 1
91851	CHRDL1	chordin-like 1
2250	FGF5	fibroblast growth factor 5
2295	FOXF2	forkhead box F2
94234	FOXQ1	forkhead box Q1
3676	ITGA4	integrin, alpha 4 (antigen CD49D, alpha 4 subunit of VLA-4 receptor)
90293	KLHL13	kelch-like 13 (Drosophila)
339855	KY	kyphoscoliosis peptidase
4499	MT1M	metallothionein 1M
4741	NEFM	neurofilament, medium polypeptide
51422	PRKAG2	protein kinase, AMP-activated, gamma 2 non-catalytic subunit
8492	PRSS12	protease, serine, 12 (neurotrypsin, motopsin)
8601	RGS20	regulator of G-protein signaling 20
27330	RPS6KA6	ribosomal protein S6 kinase, 90kDa, polypeptide 6
7056	THBD	thrombomodulin
23671	TMEFF2	transmembrane protein with EGF-like and two follistatin-like domains 2
7133	TNFRSF1B	tumor necrosis factor receptor superfamily, member 1B
common batch 2 repressed and Myc_targets1 (7 elements, expected 2.7, P=0.021, adjP=1)
891	CCNB1	cyclin B1
2305	FOXM1	forkhead box M1
3613	IMPA2	inositol(myo)-1(or 4)-monophosphatase 2
4173	MCM4	minichromosome maintenance complex component 4
4176	MCM7	minichromosome maintenance complex component 7
4741	NEFM	neurofilament, medium polypeptide
3925	STMN1	stathmin 1/oncoprotein 18
common batch 2 repressed and Myc_targets2 (22 elements, expected 9.5, P=0.00022, adjP=0.034)
990	CDC6	cell division cycle 6 homolog (S. cerevisiae)
1439	CSF2RB	colony stimulating factor 2 receptor, beta, low-affinity (granulocyte-macrophage)
8847	DLEU2	deleted in lymphocytic leukemia 2 (non-protein coding)
9156	EXO1	exonuclease 1
26271	FBXO5	F-box protein 5
51659	GINS2	GINS complex subunit 2 (Psf2 homolog)
3161	HMMR	hyaluronan-mediated motility receptor (RHAMM)
3832	KIF11	kinesin family member 11
56992	KIF15	kinesin family member 15
10112	KIF20A	kinesin family member 20A
9585	KIF20B	kinesin family member 20B
4085	MAD2L1	MAD2 mitotic arrest deficient-like 1 (yeast)
4174	MCM5	minichromosome maintenance complex component 5
64151	NCAPG	non-SMC condensin I complex, subunit G
5591	PRKDC	protein kinase, DNA-activated, catalytic polypeptide
10635	RAD51AP1	RAD51 associated protein 1
5933	RBL1	retinoblastoma-like 1 (p107)
8487	SIP1	survival of motor neuron protein interacting protein 1
10615	SPAG5	sperm associated antigen 5
7112	TMPO	thymopoietin
27242	TNFRSF21	tumor necrosis factor receptor superfamily, member 21
9319	TRIP13	thyroid hormone receptor interactor 13
common batch 2 repressed and NOS_targets (5 elements, expected 2.2, P=0.072, adjP=1)
29028	ATAD2	ATPase family, AAA domain containing 2
701	BUB1B	BUB1 budding uninhibited by benzimidazoles 1 homolog beta (yeast)
760	CA2	carbonic anhydrase II
56992	KIF15	kinesin family member 15
7153	TOP2A	topoisomerase (DNA) II alpha 170kDa
common batch 2 repressed and Nanog_targets (20 elements, expected 12.1, P=0.019, adjP=1)
9824	ARHGAP11A	Rho GTPase activating protein 11A
29028	ATAD2	ATPase family, AAA domain containing 2
6790	AURKA	aurora kinase A
701	BUB1B	BUB1 budding uninhibited by benzimidazoles 1 homolog beta (yeast)
220042	C11orf82	chromosome 11 open reading frame 82
760	CA2	carbonic anhydrase II
983	CDC2	cell division cycle 2, G1 to S and G2 to M
8318	CDC45L	CDC45 cell division cycle 45-like (S. cerevisiae)
9787	DLGAP5	discs, large (Drosophila) homolog-associated protein 5
113115	FAM54A	family with sequence similarity 54, member A
3070	HELLS	helicase, lymphoid-specific
9768	KIAA0101	KIAA0101
56992	KIF15	kinesin family member 15
9735	KNTC1	kinetochore associated 1
51203	NUSAP1	nucleolar and spindle associated protein 1
11339	OIP5	Opa interacting protein 5
23657	SLC7A11	solute carrier family 7, (cationic amino acid transporter, y+ system) member 11
6781	STC1	stanniocalcin 1
7153	TOP2A	topoisomerase (DNA) II alpha 170kDa
22974	TPX2	TPX2, microtubule-associated, homolog (Xenopus laevis)
common batch 2 repressed and Oct4_targets (8 elements, expected 3.6, P=0.028, adjP=1)
29028	ATAD2	ATPase family, AAA domain containing 2
701	BUB1B	BUB1 budding uninhibited by benzimidazoles 1 homolog beta (yeast)
760	CA2	carbonic anhydrase II
3148	HMGB2	high-mobility group box 2
9768	KIAA0101	KIAA0101
56992	KIF15	kinesin family member 15
4741	NEFM	neurofilament, medium polypeptide
7153	TOP2A	topoisomerase (DNA) II alpha 170kDa
common batch 2 repressed and PRC2_targets (11 elements, expected 7.6, P=0.14, adjP=1)
84803	AGPAT9	1-acylglycerol-3-phosphate O-acyltransferase 9
646	BNC1	basonuclin 1
2250	FGF5	fibroblast growth factor 5
3676	ITGA4	integrin, alpha 4 (antigen CD49D, alpha 4 subunit of VLA-4 receptor)
339855	KY	kyphoscoliosis peptidase
4499	MT1M	metallothionein 1M
4741	NEFM	neurofilament, medium polypeptide
8601	RGS20	regulator of G-protein signaling 20
27330	RPS6KA6	ribosomal protein S6 kinase, 90kDa, polypeptide 6
7056	THBD	thrombomodulin
23671	TMEFF2	transmembrane protein with EGF-like and two follistatin-like domains 2
common batch 2 repressed and Sox2_targets (19 elements, expected 9.0, P=0.0019, adjP=0.29)
9824	ARHGAP11A	Rho GTPase activating protein 11A
29028	ATAD2	ATPase family, AAA domain containing 2
701	BUB1B	BUB1 budding uninhibited by benzimidazoles 1 homolog beta (yeast)
760	CA2	carbonic anhydrase II
983	CDC2	cell division cycle 2, G1 to S and G2 to M
8318	CDC45L	CDC45 cell division cycle 45-like (S. cerevisiae)
3070	HELLS	helicase, lymphoid-specific
3162	HMOX1	heme oxygenase (decycling) 1
3832	KIF11	kinesin family member 11
56992	KIF15	kinesin family member 15
9585	KIF20B	kinesin family member 20B
11004	KIF2C	kinesin family member 2C
9735	KNTC1	kinetochore associated 1
51203	NUSAP1	nucleolar and spindle associated protein 1
11339	OIP5	Opa interacting protein 5
23657	SLC7A11	solute carrier family 7, (cationic amino acid transporter, y+ system) member 11
6781	STC1	stanniocalcin 1
7153	TOP2A	topoisomerase (DNA) II alpha 170kDa
11065	UBE2C	ubiquitin-conjugating enzyme E2C
common batch 2 repressed and Suz12_targets (16 elements, expected 12.3, P=0.17, adjP=1)
84803	AGPAT9	1-acylglycerol-3-phosphate O-acyltransferase 9
646	BNC1	basonuclin 1
2250	FGF5	fibroblast growth factor 5
3676	ITGA4	integrin, alpha 4 (antigen CD49D, alpha 4 subunit of VLA-4 receptor)
339855	KY	kyphoscoliosis peptidase
4499	MT1M	metallothionein 1M
4741	NEFM	neurofilament, medium polypeptide
203447	NRK	Nik related kinase
5918	RARRES1	retinoic acid receptor responder (tazarotene induced) 1
8601	RGS20	regulator of G-protein signaling 20
27330	RPS6KA6	ribosomal protein S6 kinase, 90kDa, polypeptide 6
10402	ST3GAL6	ST3 beta-galactoside alpha-2,3-sialyltransferase 6
7056	THBD	thrombomodulin
23671	TMEFF2	transmembrane protein with EGF-like and two follistatin-like domains 2
7133	TNFRSF1B	tumor necrosis factor receptor superfamily, member 1B
29953	TRHDE	thyrotropin-releasing hormone degrading enzyme
common Batch 2 induced and ES_exp1 (11 elements, expected 3.5, P=0.00077, adjP=0.12)
249	ALPL	alkaline phosphatase, liver/bone/kidney
1382	CRABP2	cellular retinoic acid binding protein 2
1525	CXADR	coxsackie virus and adenovirus receptor
51083	GAL	galanin prepropeptide
2239	GPC4	glypican 4
2824	GPM6B	glycoprotein M6B
5919	RARRES2	retinoic acid receptor responder (tazarotene induced) 2
6422	SFRP1	secreted frizzled-related protein 1
9143	SYNGR3	synaptogyrin 3
7138	TNNT1	troponin T type 1 (skeletal, slow)
347733	TUBB2B	tubulin, beta 2B
common Batch 2 induced and Eed_targets (30 elements, expected 9.2, P=1e-08, adjP=1.6e-06)
596	BCL2	B-cell CLL/lymphoma 2
28984	C13orf15	chromosome 13 open reading frame 15
55118	CRTAC1	cartilage acidic protein 1
9547	CXCL14	chemokine (C-X-C motif) ligand 14
8788	DLK1	delta-like 1 homolog (Drosophila)
84624	FNDC1	fibronectin type III domain containing 1
2706	GJB2	gap junction protein, beta 2, 26kDa
2824	GPM6B	glycoprotein M6B
3039	HBA1	hemoglobin, alpha 1
84525	HOPX	HOP homeobox
3212	HOXB2	homeobox B2
3213	HOXB3	homeobox B3
3231	HOXD1	homeobox D1
3481	IGF2	insulin-like growth factor 2 (somatomedin A)
9118	INA	internexin neuronal intermediate filament protein, alpha
8549	LGR5	leucine-rich repeat-containing G protein-coupled receptor 5
9355	LHX2	LIM homeobox 2
79836	LONRF3	LON peptidase N-terminal domain and ring finger 3
9935	MAFB	v-maf musculoaponeurotic fibrosarcoma oncogene homolog B (avian)
4885	NPTX2	neuronal pentraxin II
8544	PIR	pirin (iron-binding nuclear protein)
10154	PLXNC1	plexin C1
5734	PTGER4	prostaglandin E receptor 4 (subtype EP4)
10742	RAI2	retinoic acid induced 2
83593	RASSF5	Ras association (RalGDS/AF-6) domain family member 5
6422	SFRP1	secreted frizzled-related protein 1
6506	SLC1A2	solute carrier family 1 (glial high affinity glutamate transporter), member 2
55061	SUSD4	sushi domain containing 4
7481	WNT11	wingless-type MMTV integration site family, member 11
7552	ZNF711	zinc finger protein 711
common Batch 2 induced and H3K27_bound (40 elements, expected 9.8, P=2e-14, adjP=3.1e-12)
157	ADRBK2	adrenergic, beta, receptor kinase 2
596	BCL2	B-cell CLL/lymphoma 2
28984	C13orf15	chromosome 13 open reading frame 15
1396	CRIP1	cysteine-rich protein 1 (intestinal)
55118	CRTAC1	cartilage acidic protein 1
9547	CXCL14	chemokine (C-X-C motif) ligand 14
8788	DLK1	delta-like 1 homolog (Drosophila)
84624	FNDC1	fibronectin type III domain containing 1
9568	GABBR2	gamma-aminobutyric acid (GABA) B receptor, 2
57452	GALNTL1	UDP-N-acetyl-alpha-D-galactosamine:polypeptide N-acetylgalactosaminyltransferase-like 1
2706	GJB2	gap junction protein, beta 2, 26kDa
2824	GPM6B	glycoprotein M6B
3039	HBA1	hemoglobin, alpha 1
26508	HEYL	hairy/enhancer-of-split related with YRPW motif-like
3212	HOXB2	homeobox B2
3213	HOXB3	homeobox B3
3231	HOXD1	homeobox D1
3589	IL11	interleukin 11
9118	INA	internexin neuronal intermediate filament protein, alpha
84634	KISS1R	KISS1 receptor
51176	LEF1	lymphoid enhancer-binding factor 1
8549	LGR5	leucine-rich repeat-containing G protein-coupled receptor 5
9355	LHX2	LIM homeobox 2
79836	LONRF3	LON peptidase N-terminal domain and ring finger 3
9935	MAFB	v-maf musculoaponeurotic fibrosarcoma oncogene homolog B (avian)
57134	MAN1C1	mannosidase, alpha, class 1C, member 1
4744	NEFH	neurofilament, heavy polypeptide
11240	PADI2	peptidyl arginine deiminase, type II
8544	PIR	pirin (iron-binding nuclear protein)
10154	PLXNC1	plexin C1
5734	PTGER4	prostaglandin E receptor 4 (subtype EP4)
5919	RARRES2	retinoic acid receptor responder (tazarotene induced) 2
83593	RASSF5	Ras association (RalGDS/AF-6) domain family member 5
6422	SFRP1	secreted frizzled-related protein 1
6506	SLC1A2	solute carrier family 1 (glial high affinity glutamate transporter), member 2
6586	SLIT3	slit homolog 3 (Drosophila)
30812	SOX8	SRY (sex determining region Y)-box 8
10417	SPON2	spondin 2, extracellular matrix protein
55061	SUSD4	sushi domain containing 4
7481	WNT11	wingless-type MMTV integration site family, member 11
common Batch 2 induced and Myc_targets1 (4 elements, expected 2.0, P=0.15, adjP=1)
596	BCL2	B-cell CLL/lymphoma 2
652	BMP4	bone morphogenetic protein 4
894	CCND2	cyclin D2
3280	HES1	hairy and enhancer of split 1, (Drosophila)
common Batch 2 induced and Myc_targets2 (3 elements, expected 7.0, P=0.075, adjP=1)
54145	H2BFS	H2B histone family, member S
8339	HIST1H2BG	histone cluster 1, H2bg
7093	TLL2	tolloid-like 2
common Batch 2 induced and NOS_targets (2 elements, expected 1.6, P=0.49, adjP=1)
2263	FGFR2	fibroblast growth factor receptor 2
6422	SFRP1	secreted frizzled-related protein 1
common Batch 2 induced and Nanog_targets (9 elements, expected 9.0, P=0.54, adjP=1)
157	ADRBK2	adrenergic, beta, receptor kinase 2
205	AK3L1	adenylate kinase 3-like 1
8313	AXIN2	axin 2
1525	CXADR	coxsackie virus and adenovirus receptor
2263	FGFR2	fibroblast growth factor receptor 2
2239	GPC4	glypican 4
23493	HEY2	hairy/enhancer-of-split related with YRPW motif 2
3017	HIST1H2BD	histone cluster 1, H2bd
6422	SFRP1	secreted frizzled-related protein 1
common Batch 2 induced and Oct4_targets (3 elements, expected 2.7, P=0.5, adjP=1)
2263	FGFR2	fibroblast growth factor receptor 2
2596	GAP43	growth associated protein 43
6422	SFRP1	secreted frizzled-related protein 1
common Batch 2 induced and PRC2_targets (22 elements, expected 5.7, P=6e-08, adjP=9.3e-06)
596	BCL2	B-cell CLL/lymphoma 2
28984	C13orf15	chromosome 13 open reading frame 15
55118	CRTAC1	cartilage acidic protein 1
9547	CXCL14	chemokine (C-X-C motif) ligand 14
2706	GJB2	gap junction protein, beta 2, 26kDa
2824	GPM6B	glycoprotein M6B
3039	HBA1	hemoglobin, alpha 1
3212	HOXB2	homeobox B2
3213	HOXB3	homeobox B3
3231	HOXD1	homeobox D1
9118	INA	internexin neuronal intermediate filament protein, alpha
8549	LGR5	leucine-rich repeat-containing G protein-coupled receptor 5
9355	LHX2	LIM homeobox 2
79836	LONRF3	LON peptidase N-terminal domain and ring finger 3
9935	MAFB	v-maf musculoaponeurotic fibrosarcoma oncogene homolog B (avian)
8544	PIR	pirin (iron-binding nuclear protein)
5734	PTGER4	prostaglandin E receptor 4 (subtype EP4)
83593	RASSF5	Ras association (RalGDS/AF-6) domain family member 5
6422	SFRP1	secreted frizzled-related protein 1
6506	SLC1A2	solute carrier family 1 (glial high affinity glutamate transporter), member 2
55061	SUSD4	sushi domain containing 4
7481	WNT11	wingless-type MMTV integration site family, member 11
common Batch 2 induced and Sox2_targets (4 elements, expected 6.7, P=0.2, adjP=1)
157	ADRBK2	adrenergic, beta, receptor kinase 2
249	ALPL	alkaline phosphatase, liver/bone/kidney
2263	FGFR2	fibroblast growth factor receptor 2
6422	SFRP1	secreted frizzled-related protein 1
common Batch 2 induced and Suz12_targets (39 elements, expected 9.1, P=9.5e-15, adjP=1.5e-12)
157	ADRBK2	adrenergic, beta, receptor kinase 2
596	BCL2	B-cell CLL/lymphoma 2
28984	C13orf15	chromosome 13 open reading frame 15
1396	CRIP1	cysteine-rich protein 1 (intestinal)
55118	CRTAC1	cartilage acidic protein 1
9547	CXCL14	chemokine (C-X-C motif) ligand 14
54855	FAM46C	family with sequence similarity 46, member C
55026	FAM70A	family with sequence similarity 70, member A
9568	GABBR2	gamma-aminobutyric acid (GABA) B receptor, 2
2706	GJB2	gap junction protein, beta 2, 26kDa
2239	GPC4	glypican 4
2824	GPM6B	glycoprotein M6B
3039	HBA1	hemoglobin, alpha 1
84525	HOPX	HOP homeobox
3212	HOXB2	homeobox B2
3213	HOXB3	homeobox B3
3231	HOXD1	homeobox D1
3481	IGF2	insulin-like growth factor 2 (somatomedin A)
9118	INA	internexin neuronal intermediate filament protein, alpha
51176	LEF1	lymphoid enhancer-binding factor 1
8549	LGR5	leucine-rich repeat-containing G protein-coupled receptor 5
9355	LHX2	LIM homeobox 2
9388	LIPG	lipase, endothelial
79836	LONRF3	LON peptidase N-terminal domain and ring finger 3
9890	LPPR4	plasticity related gene 1
9935	MAFB	v-maf musculoaponeurotic fibrosarcoma oncogene homolog B (avian)
4744	NEFH	neurofilament, heavy polypeptide
8544	PIR	pirin (iron-binding nuclear protein)
5734	PTGER4	prostaglandin E receptor 4 (subtype EP4)
10742	RAI2	retinoic acid induced 2
83593	RASSF5	Ras association (RalGDS/AF-6) domain family member 5
6422	SFRP1	secreted frizzled-related protein 1
6506	SLC1A2	solute carrier family 1 (glial high affinity glutamate transporter), member 2
9806	SPOCK2	sparc/osteonectin, cwcv and kazal-like domains proteoglycan (testican) 2
10417	SPON2	spondin 2, extracellular matrix protein
55061	SUSD4	sushi domain containing 4
7093	TLL2	tolloid-like 2
7481	WNT11	wingless-type MMTV integration site family, member 11
7552	ZNF711	zinc finger protein 711
common d12.rprod.down and ES_exp1 (1 elements, expected 0.6, P=0.45, adjP=1)
991	CDC20	cell division cycle 20 homolog (S. cerevisiae)
common d12.rprod.down and Eed_targets (4 elements, expected 1.6, P=0.071, adjP=1)
1303	COL12A1	collagen, type XII, alpha 1
26002	MOXD1	monooxygenase, DBH-like 1
84709	OSAP	ovary-specific acidic protein
6424	SFRP4	secreted frizzled-related protein 4
common d12.rprod.down and H3K27_bound (4 elements, expected 1.7, P=0.087, adjP=1)
1303	COL12A1	collagen, type XII, alpha 1
25802	LMOD1	leiomodin 1 (smooth muscle)
84709	OSAP	ovary-specific acidic protein
6424	SFRP4	secreted frizzled-related protein 4
common d12.rprod.down and Myc_targets1 (1 elements, expected 0.4, P=0.3, adjP=1)
2305	FOXM1	forkhead box M1
common d12.rprod.down and Myc_targets2 (2 elements, expected 1.2, P=0.34, adjP=1)
8418	CMAH	cytidine monophosphate-N-acetylneuraminic acid hydroxylase (CMP-N-acetylneuraminate monooxygenase) pseudogene
1439	CSF2RB	colony stimulating factor 2 receptor, beta, low-affinity (granulocyte-macrophage)
common d12.rprod.down and NOS_targets (1 elements, expected 0.3, P=0.25, adjP=1)
1303	COL12A1	collagen, type XII, alpha 1
common d12.rprod.down and Nanog_targets (1 elements, expected 1.5, P=0.54, adjP=1)
1303	COL12A1	collagen, type XII, alpha 1
common d12.rprod.down and Oct4_targets (1 elements, expected 0.5, P=0.37, adjP=1)
1303	COL12A1	collagen, type XII, alpha 1
common d12.rprod.down and PRC2_targets (1 elements, expected 1.0, P=0.63, adjP=1)
84709	OSAP	ovary-specific acidic protein
common d12.rprod.down and Sox2_targets (1 elements, expected 1.2, P=0.68, adjP=1)
1303	COL12A1	collagen, type XII, alpha 1
common d12.rprod.down and Suz12_targets (1 elements, expected 1.6, P=0.53, adjP=1)
84709	OSAP	ovary-specific acidic protein
common d12.rprod.up and ES_exp1 (4 elements, expected 1.7, P=0.091, adjP=1)
1382	CRABP2	cellular retinoic acid binding protein 2
2824	GPM6B	glycoprotein M6B
9143	SYNGR3	synaptogyrin 3
7138	TNNT1	troponin T type 1 (skeletal, slow)
common d12.rprod.up and Eed_targets (20 elements, expected 4.5, P=1.5e-08, adjP=2.3e-06)
81035	COLEC12	collectin sub-family member 12
9244	CRLF1	cytokine receptor-like factor 1
55118	CRTAC1	cartilage acidic protein 1
8788	DLK1	delta-like 1 homolog (Drosophila)
2706	GJB2	gap junction protein, beta 2, 26kDa
2824	GPM6B	glycoprotein M6B
3039	HBA1	hemoglobin, alpha 1
8294	HIST1H4I	histone cluster 1, H4i
84525	HOPX	HOP homeobox
3231	HOXD1	homeobox D1
3303	HSPA1A	heat shock 70kDa protein 1A
3310	HSPA6	heat shock 70kDa protein 6 (HSP70B')
3481	IGF2	insulin-like growth factor 2 (somatomedin A)
9118	INA	internexin neuronal intermediate filament protein, alpha
3759	KCNJ2	potassium inwardly-rectifying channel, subfamily J, member 2
9355	LHX2	LIM homeobox 2
79836	LONRF3	LON peptidase N-terminal domain and ring finger 3
4885	NPTX2	neuronal pentraxin II
387914	SHISA2	shisa homolog 2 (Xenopus laevis)
7552	ZNF711	zinc finger protein 711
common d12.rprod.up and H3K27_bound (20 elements, expected 4.8, P=4.5e-08, adjP=7e-06)
81035	COLEC12	collectin sub-family member 12
1396	CRIP1	cysteine-rich protein 1 (intestinal)
9244	CRLF1	cytokine receptor-like factor 1
55118	CRTAC1	cartilage acidic protein 1
8788	DLK1	delta-like 1 homolog (Drosophila)
9568	GABBR2	gamma-aminobutyric acid (GABA) B receptor, 2
2706	GJB2	gap junction protein, beta 2, 26kDa
2824	GPM6B	glycoprotein M6B
3039	HBA1	hemoglobin, alpha 1
26508	HEYL	hairy/enhancer-of-split related with YRPW motif-like
3231	HOXD1	homeobox D1
3303	HSPA1A	heat shock 70kDa protein 1A
3310	HSPA6	heat shock 70kDa protein 6 (HSP70B')
3589	IL11	interleukin 11
9118	INA	internexin neuronal intermediate filament protein, alpha
51176	LEF1	lymphoid enhancer-binding factor 1
9355	LHX2	LIM homeobox 2
79836	LONRF3	LON peptidase N-terminal domain and ring finger 3
30812	SOX8	SRY (sex determining region Y)-box 8
10417	SPON2	spondin 2, extracellular matrix protein
common d12.rprod.up and Myc_targets1 (3 elements, expected 1.0, P=0.079, adjP=1)
894	CCND2	cyclin D2
3280	HES1	hairy and enhancer of split 1, (Drosophila)
3383	ICAM1	intercellular adhesion molecule 1
common d12.rprod.up and Myc_targets2 (3 elements, expected 3.4, P=0.55, adjP=1)
8339	HIST1H2BG	histone cluster 1, H2bg
8294	HIST1H4I	histone cluster 1, H4i
7093	TLL2	tolloid-like 2
common d12.rprod.up and Nanog_targets (1 elements, expected 4.4, P=0.062, adjP=1)
650	BMP2	bone morphogenetic protein 2
common d12.rprod.up and PRC2_targets (11 elements, expected 2.8, P=0.0001, adjP=0.016)
81035	COLEC12	collectin sub-family member 12
9244	CRLF1	cytokine receptor-like factor 1
55118	CRTAC1	cartilage acidic protein 1
2706	GJB2	gap junction protein, beta 2, 26kDa
2824	GPM6B	glycoprotein M6B
3039	HBA1	hemoglobin, alpha 1
3231	HOXD1	homeobox D1
3310	HSPA6	heat shock 70kDa protein 6 (HSP70B')
9118	INA	internexin neuronal intermediate filament protein, alpha
9355	LHX2	LIM homeobox 2
79836	LONRF3	LON peptidase N-terminal domain and ring finger 3
common d12.rprod.up and Sox2_targets (1 elements, expected 3.3, P=0.16, adjP=1)
650	BMP2	bone morphogenetic protein 2
common d12.rprod.up and Suz12_targets (24 elements, expected 4.5, P=7.7e-12, adjP=1.2e-09)
81035	COLEC12	collectin sub-family member 12
1396	CRIP1	cysteine-rich protein 1 (intestinal)
9244	CRLF1	cytokine receptor-like factor 1
55118	CRTAC1	cartilage acidic protein 1
54855	FAM46C	family with sequence similarity 46, member C
55026	FAM70A	family with sequence similarity 70, member A
9568	GABBR2	gamma-aminobutyric acid (GABA) B receptor, 2
2706	GJB2	gap junction protein, beta 2, 26kDa
2824	GPM6B	glycoprotein M6B
3039	HBA1	hemoglobin, alpha 1
84525	HOPX	HOP homeobox
3231	HOXD1	homeobox D1
3310	HSPA6	heat shock 70kDa protein 6 (HSP70B')
3481	IGF2	insulin-like growth factor 2 (somatomedin A)
9118	INA	internexin neuronal intermediate filament protein, alpha
3759	KCNJ2	potassium inwardly-rectifying channel, subfamily J, member 2
51176	LEF1	lymphoid enhancer-binding factor 1
9355	LHX2	LIM homeobox 2
9388	LIPG	lipase, endothelial
79836	LONRF3	LON peptidase N-terminal domain and ring finger 3
387914	SHISA2	shisa homolog 2 (Xenopus laevis)
10417	SPON2	spondin 2, extracellular matrix protein
7093	TLL2	tolloid-like 2
7552	ZNF711	zinc finger protein 711
common h48.down and ES_exp1 (12 elements, expected 2.4, P=5.1e-06, adjP=0.00079)
262	AMD1	adenosylmethionine decarboxylase 1
891	CCNB1	cyclin B1
991	CDC20	cell division cycle 20 homolog (S. cerevisiae)
9787	DLGAP5	discs, large (Drosophila) homolog-associated protein 5
2171	FABP5	fatty acid binding protein 5 (psoriasis-associated)
8880	FUBP1	far upstream element (FUSE) binding protein 1
5521	PPP2R2B	protein phosphatase 2 (formerly 2A), regulatory subunit B, beta isoform
6229	RPS24	ribosomal protein S24
22800	RRAS2	related RAS viral (r-ras) oncogene homolog 2
6299	SALL1	sal-like 1 (Drosophila)
6432	SFRS7	splicing factor, arginine/serine-rich 7, 35kDa
6611	SMS	spermine synthase
common h48.down and Eed_targets (10 elements, expected 6.3, P=0.1, adjP=1)
8289	ARID1A	AT rich interactive domain 1A (SWI-like)
9331	B4GALT6	UDP-Gal:betaGlcNAc beta 1,4- galactosyltransferase, polypeptide 6
9787	DLGAP5	discs, large (Drosophila) homolog-associated protein 5
1745	DLX1	distal-less homeobox 1
1960	EGR3	early growth response 3
55336	FBXL8	F-box and leucine-rich repeat protein 8
2353	FOS	v-fos FBJ murine osteosarcoma viral oncogene homolog
9837	GINS1	GINS complex subunit 1 (Psf1 homolog)
3486	IGFBP3	insulin-like growth factor binding protein 3
7026	NR2F2	nuclear receptor subfamily 2, group F, member 2
common h48.down and H3K27_bound (8 elements, expected 6.8, P=0.37, adjP=1)
1745	DLX1	distal-less homeobox 1
1960	EGR3	early growth response 3
55336	FBXL8	F-box and leucine-rich repeat protein 8
2934	GSN	gelsolin (amyloidosis, Finnish type)
3486	IGFBP3	insulin-like growth factor binding protein 3
439921	MXRA7	matrix-remodelling associated 7
7026	NR2F2	nuclear receptor subfamily 2, group F, member 2
116039	OSR2	odd-skipped related 2 (Drosophila)
common h48.down and Myc_targets1 (5 elements, expected 1.4, P=0.014, adjP=1)
262	AMD1	adenosylmethionine decarboxylase 1
891	CCNB1	cyclin B1
1960	EGR3	early growth response 3
9987	HNRPDL	heterogeneous nuclear ribonucleoprotein D-like
678	ZFP36L2	zinc finger protein 36, C3H type-like 2
common h48.down and Myc_targets2 (12 elements, expected 4.8, P=0.0034, adjP=0.53)
262	AMD1	adenosylmethionine decarboxylase 1
27109	ATP5S	ATP synthase, H+ transporting, mitochondrial F0 complex, subunit s (factor B)
2171	FABP5	fatty acid binding protein 5 (psoriasis-associated)
9837	GINS1	GINS complex subunit 1 (Psf1 homolog)
3306	HSPA2	heat shock 70kDa protein 2
10112	KIF20A	kinesin family member 20A
9054	NFS1	NFS1 nitrogen fixation 1 homolog (S. cerevisiae)
5216	PFN1	profilin 1
6432	SFRS7	splicing factor, arginine/serine-rich 7, 35kDa
25800	SLC39A6	solute carrier family 39 (zinc transporter), member 6
7922	SLC39A7	solute carrier family 39 (zinc transporter), member 7
7533	YWHAH	tyrosine 3-monooxygenase/tryptophan 5-monooxygenase activation protein, eta polypeptide
common h48.down and NOS_TFs (1 elements, expected 0.2, P=0.21, adjP=1)
6299	SALL1	sal-like 1 (Drosophila)
common h48.down and NOS_targets (1 elements, expected 1.1, P=0.69, adjP=1)
6299	SALL1	sal-like 1 (Drosophila)
common h48.down and Nanog_targets (14 elements, expected 6.2, P=0.0035, adjP=0.55)
301	ANXA1	annexin A1
9331	B4GALT6	UDP-Gal:betaGlcNAc beta 1,4- galactosyltransferase, polypeptide 6
9529	BAG5	BCL2-associated athanogene 5
800	CALD1	caldesmon 1
10693	CCT6B	chaperonin containing TCP1, subunit 6B (zeta 2)
1540	CYLD	cylindromatosis (turban tumor syndrome)
9787	DLGAP5	discs, large (Drosophila) homolog-associated protein 5
3486	IGFBP3	insulin-like growth factor binding protein 3
9054	NFS1	NFS1 nitrogen fixation 1 homolog (S. cerevisiae)
57722	NOPE	neighbor of Punc E11
51203	NUSAP1	nucleolar and spindle associated protein 1
6299	SALL1	sal-like 1 (Drosophila)
7431	VIM	vimentin
10413	YAP1	Yes-associated protein 1, 65kDa
common h48.down and Oct4_targets (3 elements, expected 1.8, P=0.28, adjP=1)
9529	BAG5	BCL2-associated athanogene 5
7026	NR2F2	nuclear receptor subfamily 2, group F, member 2
6299	SALL1	sal-like 1 (Drosophila)
common h48.down and PRC2_targets (4 elements, expected 3.9, P=0.55, adjP=1)
1745	DLX1	distal-less homeobox 1
1960	EGR3	early growth response 3
55336	FBXL8	F-box and leucine-rich repeat protein 8
7026	NR2F2	nuclear receptor subfamily 2, group F, member 2
common h48.down and Sox2_targets (6 elements, expected 4.6, P=0.31, adjP=1)
9331	B4GALT6	UDP-Gal:betaGlcNAc beta 1,4- galactosyltransferase, polypeptide 6
1960	EGR3	early growth response 3
51203	NUSAP1	nucleolar and spindle associated protein 1
6299	SALL1	sal-like 1 (Drosophila)
6432	SFRS7	splicing factor, arginine/serine-rich 7, 35kDa
7431	VIM	vimentin
common h48.down and Suz12_targets (6 elements, expected 6.3, P=0.56, adjP=1)
1745	DLX1	distal-less homeobox 1
1960	EGR3	early growth response 3
55336	FBXL8	F-box and leucine-rich repeat protein 8
7026	NR2F2	nuclear receptor subfamily 2, group F, member 2
116039	OSR2	odd-skipped related 2 (Drosophila)
5918	RARRES1	retinoic acid receptor responder (tazarotene induced) 1
common h48.up and ES_exp1 (3 elements, expected 2.8, P=0.52, adjP=1)
1690	COCH	coagulation factor C homolog, cochlin (Limulus polyphemus)
5411	PNN	pinin, desmosome associated protein
6638	SNRPN	small nuclear ribonucleoprotein polypeptide N
common h48.up and Eed_targets (9 elements, expected 7.3, P=0.31, adjP=1)
55450	CAMK2N1	calcium/calmodulin-dependent protein kinase II inhibitor 1
1690	COCH	coagulation factor C homolog, cochlin (Limulus polyphemus)
1956	EGFR	epidermal growth factor receptor (erythroblastic leukemia viral (v-erb-b) oncogene homolog, avian)
10525	HYOU1	hypoxia up-regulated 1
221037	JMJD1C	jumonji domain containing 1C
3725	JUN	jun oncogene
5069	PAPPA	pregnancy-associated plasma protein A, pappalysin 1
84870	RSPO3	R-spondin 3 homolog (Xenopus laevis)
11075	STMN2	stathmin-like 2
common h48.up and H3K27_bound (9 elements, expected 7.8, P=0.38, adjP=1)
55450	CAMK2N1	calcium/calmodulin-dependent protein kinase II inhibitor 1
56605	ERO1LB	ERO1-like beta (S. cerevisiae)
3725	JUN	jun oncogene
4782	NFIC	nuclear factor I/C (CCAAT-binding transcription factor)
5069	PAPPA	pregnancy-associated plasma protein A, pappalysin 1
84870	RSPO3	R-spondin 3 homolog (Xenopus laevis)
11075	STMN2	stathmin-like 2
6804	STX1A	syntaxin 1A (brain)
219699	UNC5B	unc-5 homolog B (C. elegans)
common h48.up and Myc_targets1 (6 elements, expected 1.6, P=0.006, adjP=0.93)
2002	ELK1	ELK1, member of ETS oncogene family
9709	HERPUD1	homocysteine-inducible, endoplasmic reticulum stress-inducible, ubiquitin-like domain member 1
3725	JUN	jun oncogene
10530	RIG	regulated in glioma
6157	RPL27A	ribosomal protein L27a
7295	TXN	thioredoxin
common h48.up and Myc_targets2 (8 elements, expected 5.6, P=0.2, adjP=1)
7184	HSP90B1	heat shock protein 90kDa beta (Grp94), member 1
4012	LNPEP	leucyl/cystinyl aminopeptidase
4659	PPP1R12A	protein phosphatase 1, regulatory (inhibitor) subunit 12A
6009	RHEB	Ras homolog enriched in brain
6157	RPL27A	ribosomal protein L27a
51065	RPS27L	ribosomal protein S27-like
23753	SDF2L1	stromal cell-derived factor 2-like 1
7095	SEC62	SEC62 homolog (S. cerevisiae)
common h48.up and NOS_targets (2 elements, expected 1.3, P=0.38, adjP=1)
2263	FGFR2	fibroblast growth factor receptor 2
6638	SNRPN	small nuclear ribonucleoprotein polypeptide N
common h48.up and Nanog_targets (11 elements, expected 7.1, P=0.1, adjP=1)
11057	ABHD2	abhydrolase domain containing 2
334	APLP2	amyloid beta (A4) precursor-like protein 2
56851	C15orf24	chromosome 15 open reading frame 24
79086	C19orf42	chromosome 19 open reading frame 42
2263	FGFR2	fibroblast growth factor receptor 2
2309	FOXO3	forkhead box O3
3309	HSPA5	heat shock 70kDa protein 5 (glucose-regulated protein, 78kDa)
3725	JUN	jun oncogene
9733	SART3	squamous cell carcinoma antigen recognized by T cells 3
6638	SNRPN	small nuclear ribonucleoprotein polypeptide N
6907	TBL1X	transducin (beta)-like 1X-linked
[truncated: 31 more rows]
