# Supplementary material for: Epigenetic Features of Human Mesenchymal Stem Cells Determine Their Permissiveness for Induction of Relevant Transcriptional Changes by SYT-SSX1
Source: PLoS One. 2009 Nov 19;4(11):e7904. doi: 10.1371/journal.pone.0007904 (PMC2775947; doi:10.1371/journal.pone.0007904)
Supplement: Table S8 — Overlap of the lists of differentially expressed genes in the single-batch lists (MSCs b1–b4) and the lists derived from the rank-product analysis (MSCs rankproduct) with the sarcoma signatures identified in Francis et al, 2007, BMC Genomics 8: 73. (0.88 MB XLS) [file pone.0007904.s011.xls]

## Sheet: Feuil1
Table S8. Overlap of the lists of differentially expressed genes in the single-batch (MSCs b1-b4) and in the lists derived from the rank-product analysis (MSCs rankproduct) with the sarcoma signatures identified in Francis et al, 2007, BMC Genomics 8: 73.
	SS		dplipo		fibro		gist		leio		mfhups		mpnst		myxlipo
	repressed	induced	repressed	induced	repressed	induced	repressed	induced	repressed	induced	repressed	induced	repressed	induced	repressed	induced
MSCs b 3 repressed	n=79 (29.6)	n=25 (25.2)	n=0 (0.9)	n=2 (1.2)	n=1 (0.8)	n=5 (1.9)	n=36 (11.8)	n=19 (9.1)	n=7 (3.2)	n=12 (3.8)	n=5 (3.4)	n=6 (3.6)	n=8 (3.3)	n=2 (3.7)	n=16 (7.6)	n=14 (6.3)
	P=1.9e-16	P=0.55	P=1	P=0.35	P=0.57	P=0.043	P=2.9e-09	P=0.0022	P=0.04	P=0.00045	P=0.26	P=0.15	P=0.019	P=0.89	P=0.0043	P=0.0049
MSCs b 3 induced	n=73 (41.0)	n=37 (35.0)	n=3 (1.2)	n=2 (1.7)	n=3 (1.2)	n=4 (2.6)	n=26 (16.4)	n=13 (12.7)	n=15 (4.4)	n=4 (5.2)	n=2 (4.7)	n=15 (5.0)	n=5 (4.6)	n=6 (5.2)	n=15 (10.5)	n=10 (8.8)
	P=8e-07	P=0.39	P=0.12	P=0.52	P=0.11	P=0.27	P=0.014	P=0.5	P=3.8e-05	P=0.77	P=0.95	P=0.00015	P=0.49	P=0.42	P=0.11	P=0.38
MSCs b 4 repressed	n=28 (10.4)	n=7 (8.8)	n=0 (0.3)	n=1 (0.4)	n=1 (0.3)	n=2 (0.7)	n=12 (4.1)	n=7 (3.2)	n=1 (1.1)	n=4 (1.3)	n=1 (1.2)	n=3 (1.3)	n=4 (1.2)	n=0 (1.3)	n=3 (2.7)	n=5 (2.2)
	P=7.3e-07	P=0.79	P=1	P=0.35	P=0.26	P=0.14	P=0.00087	P=0.041	P=0.67	P=0.044	P=0.7	P=0.13	P=0.03	P=1	P=0.5	P=0.072
MSCs b 4 induced	n=29 (25.2)	n=47 (21.5)	n=1 (0.7)	n=1 (1.1)	n=1 (0.7)	n=8 (1.6)	n=14 (10.1)	n=16 (7.8)	n=7 (2.7)	n=1 (3.2)	n=5 (2.9)	n=2 (3.1)	n=2 (2.8)	n=12 (3.2)	n=4 (6.5)	n=9 (5.4)
	P=0.24	P=2.6e-07	P=0.53	P=0.66	P=0.51	P=0.00023	P=0.13	P=0.0053	P=0.019	P=0.96	P=0.17	P=0.81	P=0.78	P=9.1e-05	P=0.89	P=0.094
MSCs b 1 repressed	n=131 (53.5)	n=68 (45.6)	n=5 (1.6)	n=2 (2.3)	n=3 (1.5)	n=4 (3.4)	n=48 (21.4)	n=30 (16.5)	n=13 (5.7)	n=23 (6.8)	n=11 (6.2)	n=15 (6.5)	n=6 (6.0)	n=15 (6.8)	n=52 (13.7)	n=19 (11.5)
	P=9.5e-23	P=0.00059	P=0.02	P=0.66	P=0.19	P=0.45	P=1.6e-07	P=0.0013	P=0.0052	P=4.3e-07	P=0.046	P=0.0023	P=0.56	P=0.0034	P=1.4e-16	P=0.023
MSCs b 1 induced	n=56 (43.0)	n=55 (36.7)	n=2 (1.3)	n=1 (1.8)	n=0 (1.2)	n=5 (2.8)	n=22 (17.2)	n=15 (13.3)	n=11 (4.6)	n=3 (5.5)	n=5 (4.9)	n=9 (5.2)	n=5 (4.8)	n=5 (5.4)	n=7 (11.0)	n=14 (9.2)
	P=0.024	P=0.0016	P=0.36	P=0.84	P=1	P=0.14	P=0.14	P=0.35	P=0.0067	P=0.91	P=0.55	P=0.079	P=0.53	P=0.63	P=0.93	P=0.081
MSCs b 2 repressed	n=100 (24.4)	n=7 (20.8)	n=5 (0.7)	n=0 (1.0)	n=0 (0.7)	n=1 (1.6)	n=21 (9.8)	n=10 (7.5)	n=4 (2.6)	n=2 (3.1)	n=1 (2.8)	n=19 (3.0)	n=4 (2.7)	n=3 (3.1)	n=43 (6.3)	n=1 (5.2)
	P=2.8e-37	P=1	P=0.00075	P=1	P=1	P=0.8	P=0.00084	P=0.22	P=0.27	P=0.82	P=0.94	P=1.6e-10	P=0.3	P=0.6	P=9.6e-24	P=1
MSCs b 2 induced	n=15 (18.2)	n=33 (15.5)	n=2 (0.5)	n=1 (0.8)	n=0 (0.5)	n=7 (1.2)	n=13 (7.3)	n=7 (5.6)	n=2 (1.9)	n=3 (2.3)	n=7 (2.1)	n=2 (2.2)	n=1 (2.0)	n=1 (2.3)	n=6 (4.7)	n=12 (3.9)
	P=0.82	P=2.7e-05	P=0.1	P=0.54	P=1	P=0.00018	P=0.031	P=0.33	P=0.58	P=0.41	P=0.0052	P=0.65	P=0.87	P=0.9	P=0.32	P=0.00057
MSCs (rankproduct) repressed	n=9 (3.1)	n=2 (2.7)	n=0 (0.1)	n=0 (0.1)	n=0 (0.1)	n=0 (0.2)	n=5 (1.2)	n=3 (1.0)	n=0 (0.3)	n=0 (0.4)	n=0 (0.4)	n=0 (0.4)	n=0 (0.4)	n=0 (0.4)	n=3 (0.8)	n=1 (0.7)
	P=0.0028	P=0.76	P=1	P=1	P=1	P=1	P=0.0075	P=0.071	P=1	P=1	P=1	P=1	P=1	P=1	P=0.045	P=0.49
MSCs (rankproduct) induced	n=11 (8.9)	n=17 (7.6)	n=0 (0.3)	n=0 (0.4)	n=0 (0.3)	n=6 (0.6)	n=7 (3.5)	n=6 (2.7)	n=4 (1.0)	n=0 (1.1)	n=4 (1.0)	n=4 (1.1)	n=0 (1.0)	n=3 (1.1)	n=3 (2.3)	n=4 (1.9)
	P=0.27	P=0.0013	P=1	P=1	P=1	P=2.4e-05	P=0.065	P=0.057	P=0.015	P=1	P=0.019	P=0.023	P=1	P=0.1	P=0.4	P=0.12
Statistical analysis: n=number of found genes. In parenthesis number of expected by chance . P-values are indicated. Links provide the corresponding lists of genes.
Abbreviations: SS = synovial sarcoma. Dplipo=differentiated/pleomorphic liposarcoma. Fibro= fibrosarcoma. Gist= gastrointestinal stromal tumor. Leio= leiomyosarcoma. Mfhups=malignant fibrous histiocytomal undifferentiated pleomorphic sarcoma. Mpnst= malignant peripheral nerve sheat tumor. myxlipo= myxoid liposarcoma
common MSCs b3. repressed and dplipo.induced (2 elements, expected 1.2, P=0.35, adjP=1)
715			C1R	complement component 1, r subcomponent
4739			NEDD9	neural precursor cell expressed, developmentally down-regulated 9
common MSCs b3. repressed and fibro.repressed (1 elements, expected 0.8, P=0.57, adjP=1)
25890			ABI3BP	ABI family, member 3 (NESH) binding protein
common MSCs b3. repressed and fibro.induced (5 elements, expected 1.9, P=0.043, adjP=1)
55740			ENAH	enabled homolog (Drosophila)
2824			GPM6B	glycoprotein M6B
3485			IGFBP2	insulin-like growth factor binding protein 2, 36kDa
4256			MGP	matrix Gla protein
7049			TGFBR3	transforming growth factor, beta receptor III
common MSCs b3. repressed and gist.repressed (36 elements, expected 11.8, P=2.9e-09, adjP=5.6e-07)
104			ADARB1	adenosine deaminase, RNA-specific, B1 (RED1 homolog rat)
165			AEBP1	AE binding protein 1
9590			AKAP12	A kinase (PRKA) anchor protein 12
51313			C4orf18	chromosome 4 open reading frame 18
1303			COL12A1	collagen, type XII, alpha 1
1278			COL1A2	collagen, type I, alpha 2
81578			COL21A1	collagen, type XXI, alpha 1
1281			COL3A1	collagen, type III, alpha 1
1289			COL5A1	collagen, type V, alpha 1
1490			CTGF	connective tissue growth factor
1601			DAB2	disabled homolog 2, mitogen-responsive phosphoprotein (Drosophila)
1842			ECM2	extracellular matrix protein 2, female organ and adipocyte specific
22936			ELL2	elongation factor, RNA polymerase II, 2
55740			ENAH	enabled homolog (Drosophila)
2252			FGF7	fibroblast growth factor 7 (keratinocyte growth factor)
2619			GAS1	growth arrest-specific 1
3418			IDH2	isocitrate dehydrogenase 2 (NADP+), mitochondrial
3669			ISG20	interferon stimulated exonuclease gene 20kDa
182			JAG1	jagged 1 (Alagille syndrome)
3875			KRT18	keratin 18
29995			LMCD1	LIM and cysteine-rich domains 1
4015			LOX	lysyl oxidase
4094			MAF	v-maf musculoaponeurotic fibrosarcoma oncogene homolog (avian)
4162			MCAM	melanoma cell adhesion molecule
4739			NEDD9	neural precursor cell expressed, developmentally down-regulated 9
4811			NID1	nidogen 1
4856			NOV	nephroblastoma overexpressed gene
388			RHOB	ras homolog gene family, member B
6424			SFRP4	secreted frizzled-related protein 4
6678			SPARC	secreted protein, acidic, cysteine-rich (osteonectin)
7049			TGFBR3	transforming growth factor, beta receptor III
7058			THBS2	thrombospondin 2
79875			THSD4	thrombospondin, type I, domain containing 4
7164			TPD52L1	tumor protein D52-like 1
7357			UGCG	UDP-glucose ceramide glucosyltransferase
8839			WISP2	WNT1 inducible signaling pathway protein 2
common MSCs b3. repressed and gist.induced (19 elements, expected 9.1, P=0.0022, adjP=0.43)
652			BMP4	bone morphogenetic protein 4
84886			C1orf198	chromosome 1 open reading frame 198
716			C1S	complement component 1, s subcomponent
79614			C5orf23	chromosome 5 open reading frame 23
760			CA2	carbonic anhydrase II
629			CFB	complement factor B
1277			COL1A1	collagen, type I, alpha 1
2247			FGF2	fibroblast growth factor 2 (basic)
2744			GLS	glutaminase
84445			LZTS2	leucine zipper, putative tumor suppressor 2
378938			MALAT1	metastasis associated lung adenocarcinoma transcript 1 (non-protein coding)
5136			PDE1A	phosphodiesterase 1A, calmodulin-dependent
29968			PSAT1	phosphoserine aminotransferase 1
5740			PTGIS	prostaglandin I2 (prostacyclin) synthase
55752			2011-09-01	septin 11
29091			STXBP6	syntaxin binding protein 6 (amisyn)
4982			TNFRSF11B	tumor necrosis factor receptor superfamily, member 11b
8848			TSC22D1	TSC22 domain family, member 1
9736			USP34	ubiquitin specific peptidase 34
common MSCs b3. repressed and leio.repressed (7 elements, expected 3.2, P=0.04, adjP=1)
1601			DAB2	disabled homolog 2, mitogen-responsive phosphoprotein (Drosophila)
5168			ENPP2	ectonucleotide pyrophosphatase/phosphodiesterase 2
4094			MAF	v-maf musculoaponeurotic fibrosarcoma oncogene homolog (avian)
8613			PPAP2B	phosphatidic acid phosphatase type 2B
29968			PSAT1	phosphoserine aminotransferase 1
157506			RDH10	retinol dehydrogenase 10 (all-trans)
64750			SMURF2	SMAD specific E3 ubiquitin protein ligase 2
common MSCs b3. repressed and leio.induced (12 elements, expected 3.8, P=0.00045, adjP=0.086)
59			ACTA2	actin, alpha 2, smooth muscle, aorta
84886			C1orf198	chromosome 1 open reading frame 198
800			CALD1	caldesmon 1
81578			COL21A1	collagen, type XXI, alpha 1
1284			COL4A2	collagen, type IV, alpha 2
2273			FHL1	four and a half LIM domains 1
3418			IDH2	isocitrate dehydrogenase 2 (NADP+), mitochondrial
4162			MCAM	melanoma cell adhesion molecule
10398			MYL9	myosin, light chain 9, regulatory
54843			SYTL2	synaptotagmin-like 2
7164			TPD52L1	tumor protein D52-like 1
7168			TPM1	tropomyosin 1 (alpha)
common MSCs b3. repressed and mfhups.repressed (5 elements, expected 3.4, P=0.26, adjP=1)
84886			C1orf198	chromosome 1 open reading frame 198
3418			IDH2	isocitrate dehydrogenase 2 (NADP+), mitochondrial
10398			MYL9	myosin, light chain 9, regulatory
5792			PTPRF	protein tyrosine phosphatase, receptor type, F
7164			TPD52L1	tumor protein D52-like 1
common MSCs b3. repressed and mfhups.induced (6 elements, expected 3.6, P=0.15, adjP=1)
25890			ABI3BP	ABI family, member 3 (NESH) binding protein
629			CFB	complement factor B
1601			DAB2	disabled homolog 2, mitogen-responsive phosphoprotein (Drosophila)
9201			DCLK1	doublecortin-like kinase 1
4311			MME	membrane metallo-endopeptidase
5136			PDE1A	phosphodiesterase 1A, calmodulin-dependent
common MSCs b3. repressed and mpnst.repressed (8 elements, expected 3.3, P=0.019, adjP=1)
59			ACTA2	actin, alpha 2, smooth muscle, aorta
858			CAV2	caveolin 2
2252			FGF7	fibroblast growth factor 7 (keratinocyte growth factor)
1326			MAP3K8	mitogen-activated protein kinase kinase kinase 8
4162			MCAM	melanoma cell adhesion molecule
5074			PAWR	PRKC, apoptosis, WT1, regulator
5810			RAD1	RAD1 homolog (S. pombe)
7058			THBS2	thrombospondin 2
common MSCs b3. repressed and mpnst.induced (2 elements, expected 3.7, P=0.89, adjP=1)
84886			C1orf198	chromosome 1 open reading frame 198
8839			WISP2	WNT1 inducible signaling pathway protein 2
common MSCs b3. repressed and myxlipo.repressed (16 elements, expected 7.6, P=0.0043, adjP=0.82)
25890			ABI3BP	ABI family, member 3 (NESH) binding protein
715			C1R	complement component 1, r subcomponent
716			C1S	complement component 1, s subcomponent
1278			COL1A2	collagen, type I, alpha 2
8532			CPZ	carboxypeptidase Z
22936			ELL2	elongation factor, RNA polymerase II, 2
2192			FBLN1	fibulin 1
2252			FGF7	fibroblast growth factor 7 (keratinocyte growth factor)
1326			MAP3K8	mitogen-activated protein kinase kinase kinase 8
4311			MME	membrane metallo-endopeptidase
11098			PRSS23	protease, serine, 23
5810			RAD1	RAD1 homolog (S. pombe)
6424			SFRP4	secreted frizzled-related protein 4
54843			SYTL2	synaptotagmin-like 2
7058			THBS2	thrombospondin 2
7465			WEE1	WEE1 homolog (S. pombe)
common MSCs b3. repressed and myxlipo.induced (14 elements, expected 6.3, P=0.0049, adjP=0.95)
183			AGT	angiotensinogen (serpin peptidase inhibitor, clade A, member 8)
84159			ARID5B	AT rich interactive domain 5B (MRF1-like)
1306			COL15A1	collagen, type XV, alpha 1
1284			COL4A2	collagen, type IV, alpha 2
6387			CXCL12	chemokine (C-X-C motif) ligand 12 (stromal cell-derived factor 1)
1842			ECM2	extracellular matrix protein 2, female organ and adipocyte specific
2354			FOSB	FBJ murine osteosarcoma viral oncogene homolog B
84445			LZTS2	leucine zipper, putative tumor suppressor 2
4811			NID1	nidogen 1
29968			PSAT1	phosphoserine aminotransferase 1
22941			SHANK2	SH3 and multiple ankyrin repeat domains 2
84899			TMTC4	transmembrane and tetratricopeptide repeat containing 4
8848			TSC22D1	TSC22 domain family, member 1
8839			WISP2	WNT1 inducible signaling pathway protein 2
common MSCs b3. repressed and ss.repressed (79 elements, expected 29.6, P=1.9e-16, adjP=3.7e-14)
25890			ABI3BP	ABI family, member 3 (NESH) binding protein
59			ACTA2	actin, alpha 2, smooth muscle, aorta
165			AEBP1	AE binding protein 1
183			AGT	angiotensinogen (serpin peptidase inhibitor, clade A, member 8)
9590			AKAP12	A kinase (PRKA) anchor protein 12
683			BST1	bone marrow stromal cell antigen 1
84795			C10orf33	chromosome 10 open reading frame 33
715			C1R	complement component 1, r subcomponent
716			C1S	complement component 1, s subcomponent
51313			C4orf18	chromosome 4 open reading frame 18
201725			C4orf46	chromosome 4 open reading frame 46
800			CALD1	caldesmon 1
858			CAV2	caveolin 2
151887			CCDC80	coiled-coil domain containing 80
6347			CCL2	chemokine (C-C motif) ligand 2
629			CFB	complement factor B
1306			COL15A1	collagen, type XV, alpha 1
1281			COL3A1	collagen, type III, alpha 1
1290			COL5A2	collagen, type V, alpha 2
8532			CPZ	carboxypeptidase Z
51232			CRIM1	cysteine rich transmembrane BMP regulator 1 (chordin-like)
1490			CTGF	connective tissue growth factor
10659			CUGBP2	CUG triplet repeat, RNA binding protein 2
1601			DAB2	disabled homolog 2, mitogen-responsive phosphoprotein (Drosophila)
1612			DAPK1	death-associated protein kinase 1
9201			DCLK1	doublecortin-like kinase 1
64798			DEPDC6	DEP domain containing 6
1842			ECM2	extracellular matrix protein 2, female organ and adipocyte specific
2202			EFEMP1	EGF-containing fibulin-like extracellular matrix protein 1
22936			ELL2	elongation factor, RNA polymerase II, 2
5168			ENPP2	ectonucleotide pyrophosphatase/phosphodiesterase 2
63895			FAM38B	family with sequence similarity 38, member B
115572			FAM46B	family with sequence similarity 46, member B
2200			FBN1	fibrillin 1
2247			FGF2	fibroblast growth factor 2 (basic)
2252			FGF7	fibroblast growth factor 7 (keratinocyte growth factor)
2633			GBP1	guanylate binding protein 1, interferon-inducible, 67kDa
10082			GPC6	glypican 6
25938			HEATR5A	HEAT repeat containing 5A
57493			HEG1	HEG homolog 1 (zebrafish)
3418			IDH2	isocitrate dehydrogenase 2 (NADP+), mitochondrial
3512			IGJ	immunoglobulin J polypeptide, linker protein for immunoglobulin alpha and mu polypeptides
3575			IL7R	interleukin 7 receptor
3669			ISG20	interferon stimulated exonuclease gene 20kDa
9358			ITGBL1	integrin, beta-like 1 (with EGF-like repeat domains)
3929			LBP	lipopolysaccharide binding protein
29995			LMCD1	LIM and cysteine-rich domains 1
4008			LMO7	LIM domain 7
4015			LOX	lysyl oxidase
9890			LPPR4	plasticity related gene 1
4094			MAF	v-maf musculoaponeurotic fibrosarcoma oncogene homolog (avian)
1326			MAP3K8	mitogen-activated protein kinase kinase kinase 8
4256			MGP	matrix Gla protein
4311			MME	membrane metallo-endopeptidase
4801			NFYB	nuclear transcription factor Y, beta
4811			NID1	nidogen 1
4856			NOV	nephroblastoma overexpressed gene
5069			PAPPA	pregnancy-associated plasma protein A, pappalysin 1
5074			PAWR	PRKC, apoptosis, WT1, regulator
5163			PDK1	pyruvate dehydrogenase kinase, isozyme 1
11098			PRSS23	protease, serine, 23
29968			PSAT1	phosphoserine aminotransferase 1
6424			SFRP4	secreted frizzled-related protein 4
64750			SMURF2	SMAD specific E3 ubiquitin protein ligase 2
6678			SPARC	secreted protein, acidic, cysteine-rich (osteonectin)
23213			SULF1	sulfatase 1
171024			SYNPO2	synaptopodin 2
54843			SYTL2	synaptotagmin-like 2
7046			TGFBR1	transforming growth factor, beta receptor 1
7057			THBS1	thrombospondin 1
7058			THBS2	thrombospondin 2
4982			TNFRSF11B	tumor necrosis factor receptor superfamily, member 11b
7164			TPD52L1	tumor protein D52-like 1
7357			UGCG	UDP-glucose ceramide glucosyltransferase
54532			USP53	ubiquitin specific peptidase 53
7412			VCAM1	vascular cell adhesion molecule 1
1462			VCAN	versican
389136			VGLL3	vestigial like 3 (Drosophila)
7465			WEE1	WEE1 homolog (S. pombe)
common MSCs b3. repressed and ss.induced (25 elements, expected 25.2, P=0.55, adjP=1)
104			ADARB1	adenosine deaminase, RNA-specific, B1 (RED1 homolog rat)
652			BMP4	bone morphogenetic protein 4
9315			C5orf13	chromosome 5 open reading frame 13
1277			COL1A1	collagen, type I, alpha 1
6387			CXCL12	chemokine (C-X-C motif) ligand 12 (stromal cell-derived factor 1)
2354			FOSB	FBJ murine osteosarcoma viral oncogene homolog B
2627			GATA6	GATA binding protein 6
2824			GPM6B	glycoprotein M6B
3485			IGFBP2	insulin-like growth factor binding protein 2, 36kDa
182			JAG1	jagged 1 (Alagille syndrome)
378938			MALAT1	metastasis associated lung adenocarcinoma transcript 1 (non-protein coding)
4582			MUC1	mucin 1, cell surface associated
5021			OXTR	oxytocin receptor
5740			PTGIS	prostaglandin I2 (prostacyclin) synthase
5792			PTPRF	protein tyrosine phosphatase, receptor type, F
388			RHOB	ras homolog gene family, member B
55752			2011-09-01	septin 11
22941			SHANK2	SH3 and multiple ankyrin repeat domains 2
6590			SLPI	secretory leukocyte peptidase inhibitor
79875			THSD4	thrombospondin, type I, domain containing 4
161291			TMEM30B	transmembrane protein 30B
8848			TSC22D1	TSC22 domain family, member 1
9736			USP34	ubiquitin specific peptidase 34
8839			WISP2	WNT1 inducible signaling pathway protein 2
55893			ZNF395	zinc finger protein 395
common MSCs b3.induced and dplipo.repressed (3 elements, expected 1.2, P=0.12, adjP=1)
3475			IFRD1	interferon-related developmental regulator 1
3576			IL8	interleukin 8
25907			TMEM158	transmembrane protein 158
common MSCs b3.induced and dplipo.induced (2 elements, expected 1.7, P=0.52, adjP=1)
4793			NFKBIB	nuclear factor of kappa light polypeptide gene enhancer in B-cells inhibitor, beta
23428			SLC7A8	solute carrier family 7 (cationic amino acid transporter, y+ system), member 8
common MSCs b3.induced and fibro.repressed (3 elements, expected 1.2, P=0.11, adjP=1)
11057			ABHD2	abhydrolase domain containing 2
51491			NOP16	NOP16 nucleolar protein homolog (yeast)
4864			NPC1	Niemann-Pick disease, type C1
common MSCs b3.induced and fibro.induced (4 elements, expected 2.6, P=0.27, adjP=1)
1909			EDNRA	endothelin receptor type A
81831			NETO2	neuropilin (NRP) and tolloid (TLL)-like 2
10439			OLFM1	olfactomedin 1
5743			PTGS2	prostaglandin-endoperoxide synthase 2 (prostaglandin G/H synthase and cyclooxygenase)
common MSCs b3.induced and gist.repressed (26 elements, expected 16.4, P=0.014, adjP=1)
56172			ANKH	ankylosis, progressive homolog (mouse)
358			AQP1	aquaporin 1 (Colton blood group)
467			ATF3	activating transcription factor 3
84707			BEX2	brain expressed X-linked 2
650			BMP2	bone morphogenetic protein 2
10815			CPLX1	complexin 1
1396			CRIP1	cysteine-rich protein 1 (intestinal)
1662			DDX10	DEAD (Asp-Glu-Ala-Asp) box polypeptide 10
1909			EDNRA	endothelin receptor type A
9289			GPR56	G protein-coupled receptor 56
3119			HLA-DQB1	major histocompatibility complex, class II, DQ beta 1
3162			HMOX1	heme oxygenase (decycling) 1
10625			IVNS1ABP	influenza virus NS1A binding protein
9448			MAP4K4	mitogen-activated protein kinase kinase kinase kinase 4
79083			MLPH	melanophilin
4501			MT1X	metallothionein 1X
81831			NETO2	neuropilin (NRP) and tolloid (TLL)-like 2
10762			NUP50	nucleoporin 50kDa
5142			PDE4B	phosphodiesterase 4B, cAMP-specific (phosphodiesterase E4 dunce homolog, Drosophila)
5328			PLAU	plasminogen activator, urokinase
5411			PNN	pinin, desmosome associated protein
57580			PREX1	phosphatidylinositol-3,4,5-trisphosphate-dependent Rac exchange factor 1
22949			PTGR1	prostaglandin reductase 1
5898			RALA	v-ral simian leukemia viral oncogene homolog A (ras related)
25907			TMEM158	transmembrane protein 158
29766			TMOD3	tropomodulin 3 (ubiquitous)
common MSCs b3.induced and gist.induced (13 elements, expected 12.7, P=0.5, adjP=1)
1645			AKR1C1	aldo-keto reductase family 1, member C1 (dihydrodiol dehydrogenase 1; 20-alpha (3-alpha)-hydroxysteroid dehydrogenase)
148362			C1orf58	chromosome 1 open reading frame 58
27101			CACYBP	calcyclin binding protein
2115			ETV1	ets variant 1
2294			FOXF1	forkhead box F1
3964			LGALS8	lectin, galactoside-binding, soluble, 8
4005			LMO2	LIM domain only 2 (rhombotin-like 1)
23266			LPHN2	latrophilin 2
10763			NES	nestin
4884			NPTX1	neuronal pentraxin I
55041			PLEKHB2	pleckstrin homology domain containing, family B (evectins) member 2
10560			SLC19A2	solute carrier family 19 (thiamine transporter), member 2
7982			ST7	suppression of tumorigenicity 7
common MSCs b3.induced and leio.repressed (15 elements, expected 4.4, P=3.8e-05, adjP=0.0072)
55122			AKIRIN2	akirin 2
1645			AKR1C1	aldo-keto reductase family 1, member C1 (dihydrodiol dehydrogenase 1; 20-alpha (3-alpha)-hydroxysteroid dehydrogenase)
650			BMP2	bone morphogenetic protein 2
55450			CAMK2N1	calcium/calmodulin-dependent protein kinase II inhibitor 1
9976			CLEC2B	C-type lectin domain family 2, member B
10391			CORO2B	coronin, actin binding protein, 2B
1848			DUSP6	dual specificity phosphatase 6
11082			ESM1	endothelial cell-specific molecule 1
8091			HMGA2	high mobility group AT-hook 2
3383			ICAM1	intercellular adhesion molecule 1
55686			MREG	melanoregulin
5573			PRKAR1A	protein kinase, cAMP-dependent, regulatory, type I, alpha (tissue specific extinguisher 1)
10253			SPRY2	sprouty homolog 2 (Drosophila)
8869			ST3GAL5	ST3 beta-galactoside alpha-2,3-sialyltransferase 5
11078			TRIOBP	TRIO and F-actin binding protein
common MSCs b3.induced and leio.induced (4 elements, expected 5.2, P=0.77, adjP=1)
163882			C1orf71	chromosome 1 open reading frame 71
26353			HSPB8	heat shock 22kDa protein 8
3836			KPNA1	karyopherin alpha 1 (importin alpha 5)
29979			UBQLN1	ubiquilin 1
common MSCs b3.induced and mfhups.repressed (2 elements, expected 4.7, P=0.95, adjP=1)
1909			EDNRA	endothelin receptor type A
386759			MGC9913	hypothetical protein MGC9913
common MSCs b3.induced and mfhups.induced (15 elements, expected 5.0, P=0.00015, adjP=0.029)
1645			AKR1C1	aldo-keto reductase family 1, member C1 (dihydrodiol dehydrogenase 1; 20-alpha (3-alpha)-hydroxysteroid dehydrogenase)
55450			CAMK2N1	calcium/calmodulin-dependent protein kinase II inhibitor 1
9976			CLEC2B	C-type lectin domain family 2, member B
11082			ESM1	endothelial cell-specific molecule 1
3162			HMOX1	heme oxygenase (decycling) 1
3383			ICAM1	intercellular adhesion molecule 1
3576			IL8	interleukin 8
8942			KYNU	kynureninase (L-kynurenine hydrolase)
4312			MMP1	matrix metallopeptidase 1 (interstitial collagenase)
51491			NOP16	NOP16 nucleolar protein homolog (yeast)
4864			NPC1	Niemann-Pick disease, type C1
5898			RALA	v-ral simian leukemia viral oncogene homolog A (ras related)
6520			SLC3A2	solute carrier family 3 (activators of dibasic and neutral amino acid transport), member 2
7982			ST7	suppression of tumorigenicity 7
29766			TMOD3	tropomodulin 3 (ubiquitous)
common MSCs b3.induced and mpnst.repressed (5 elements, expected 4.6, P=0.49, adjP=1)
79971			GPR177	G protein-coupled receptor 177
3162			HMOX1	heme oxygenase (decycling) 1
4864			NPC1	Niemann-Pick disease, type C1
6696			SPP1	secreted phosphoprotein 1
29766			TMOD3	tropomodulin 3 (ubiquitous)
common MSCs b3.induced and mpnst.induced (6 elements, expected 5.2, P=0.42, adjP=1)
92737			DNER	delta/notch-like EGF repeat containing
1848			DUSP6	dual specificity phosphatase 6
57580			PREX1	phosphatidylinositol-3,4,5-trisphosphate-dependent Rac exchange factor 1
85465			SELI	selenoprotein I
10253			SPRY2	sprouty homolog 2 (Drosophila)
253943			YTHDF3	YTH domain family, member 3
common MSCs b3.induced and myxlipo.repressed (15 elements, expected 10.5, P=0.11, adjP=1)
56172			ANKH	ankylosis, progressive homolog (mouse)
23210			JMJD6	jumonji domain containing 6
3783			KCNN4	potassium intermediate/small conductance calcium-activated channel, subfamily N, member 4
8942			KYNU	kynureninase (L-kynurenine hydrolase)
23184			MESDC2	mesoderm development candidate 2
4319			MMP10	matrix metallopeptidase 10 (stromelysin 2)
4501			MT1X	metallothionein 1X
4864			NPC1	Niemann-Pick disease, type C1
5328			PLAU	plasminogen activator, urokinase
7803			PTP4A1	protein tyrosine phosphatase type IVA, member 1
5898			RALA	v-ral simian leukemia viral oncogene homolog A (ras related)
5271			SERPINB8	serpin peptidase inhibitor, clade B (ovalbumin), member 8
6520			SLC3A2	solute carrier family 3 (activators of dibasic and neutral amino acid transport), member 2
7982			ST7	suppression of tumorigenicity 7
55151			TMEM38B	transmembrane protein 38B
common MSCs b3.induced and myxlipo.induced (10 elements, expected 8.8, P=0.38, adjP=1)
140459			ASB6	ankyrin repeat and SOCS box-containing 6
467			ATF3	activating transcription factor 3
1846			DUSP4	dual specificity phosphatase 4
1848			DUSP6	dual specificity phosphatase 6
154791			FMC1	formation of mitochondrial complexes 1 homolog (S. cerevisiae)
8325			FZD8	frizzled homolog 8 (Drosophila)
9448			MAP4K4	mitogen-activated protein kinase kinase kinase kinase 4
10724			MGEA5	meningioma expressed antigen 5 (hyaluronidase)
9360			PPIG	peptidylprolyl isomerase G (cyclophilin G)
25907			TMEM158	transmembrane protein 158
common MSCs b3.induced and ss.repressed (73 elements, expected 41.0, P=8e-07, adjP=0.00015)
5825			ABCD3	ATP-binding cassette, sub-family D (ALD), member 3
11057			ABHD2	abhydrolase domain containing 2
57406			ABHD6	abhydrolase domain containing 6
97			ACYP1	acylphosphatase 1, erythrocyte (common) type
57016			AKR1B10	aldo-keto reductase family 1, member B10 (aldose reductase)
1645			AKR1C1	aldo-keto reductase family 1, member C1 (dihydrodiol dehydrogenase 1; 20-alpha (3-alpha)-hydroxysteroid dehydrogenase)
56172			ANKH	ankylosis, progressive homolog (mouse)
8905			AP1S2	adaptor-related protein complex 1, sigma 2 subunit
83478			ARHGAP24	Rho GTPase activating protein 24
597			BCL2A1	BCL2-related protein A1
9577			BRE	brain and reproductive organ-expressed (TNFRSF1A modulator)
10384			BTN3A3	butyrophilin, subfamily 3, member A3
374946			C1orf187	chromosome 1 open reading frame 187
10344			CCL26	chemokine (C-C motif) ligand 26
9976			CLEC2B	C-type lectin domain family 2, member B
131566			DCBLD2	discoidin, CUB and LCCL domain containing 2
1848			DUSP6	dual specificity phosphatase 6
2150			F2RL1	coagulation factor II (thrombin) receptor-like 1
2669			GEM	GTP binding protein overexpressed in skeletal muscle
57720			GPR107	G protein-coupled receptor 107
2878			GPX3	glutathione peroxidase 3 (plasma)
3113			HLA-DPA1	major histocompatibility complex, class II, DP alpha 1
3119			HLA-DQB1	major histocompatibility complex, class II, DQ beta 1
3122			HLA-DRA	major histocompatibility complex, class II, DR alpha
3159			HMGA1	high mobility group AT-hook 1
3162			HMOX1	heme oxygenase (decycling) 1
3383			ICAM1	intercellular adhesion molecule 1
3475			IFRD1	interferon-related developmental regulator 1
3576			IL8	interleukin 8
85450			ITPRIP	inositol 1,4,5-triphosphate receptor interacting protein
10625			IVNS1ABP	influenza virus NS1A binding protein
23210			JMJD6	jumonji domain containing 6
3772			KCNJ15	potassium inwardly-rectifying channel, subfamily J, member 15
3783			KCNN4	potassium intermediate/small conductance calcium-activated channel, subfamily N, member 4
3836			KPNA1	karyopherin alpha 1 (importin alpha 5)
8942			KYNU	kynureninase (L-kynurenine hydrolase)
3897			L1CAM	L1 cell adhesion molecule
3910			LAMA4	laminin, alpha 4
7805			LAPTM5	lysosomal multispanning membrane protein 5
3964			LGALS8	lectin, galactoside-binding, soluble, 8
4005			LMO2	LIM domain only 2 (rhombotin-like 1)
9448			MAP4K4	mitogen-activated protein kinase kinase kinase kinase 4
4319			MMP10	matrix metallopeptidase 10 (stromelysin 2)
4312			MMP1	matrix metallopeptidase 1 (interstitial collagenase)
4501			MT1X	metallothionein 1X
81831			NETO2	neuropilin (NRP) and tolloid (TLL)-like 2
4864			NPC1	Niemann-Pick disease, type C1
4860			NP	nucleoside phosphorylase
5142			PDE4B	phosphodiesterase 4B, cAMP-specific (phosphodiesterase E4 dunce homolog, Drosophila)
5175			PECAM1	platelet/endothelial cell adhesion molecule
5321			PLA2G4A	phospholipase A2, group IVA (cytosolic, calcium-dependent)
5328			PLAU	plasminogen activator, urokinase
55041			PLEKHB2	pleckstrin homology domain containing, family B (evectins) member 2
64840			PORCN	porcupine homolog (Drosophila)
22949			PTGR1	prostaglandin reductase 1
5743			PTGS2	prostaglandin-endoperoxide synthase 2 (prostaglandin G/H synthase and cyclooxygenase)
7803			PTP4A1	protein tyrosine phosphatase type IVA, member 1
5898			RALA	v-ral simian leukemia viral oncogene homolog A (ras related)
6009			RHEB	Ras homolog enriched in brain
55905			RNF114	ring finger protein 114
79589			RNF128	ring finger protein 128
10019			SH2B3	SH2B adaptor protein 3
6574			SLC20A1	solute carrier family 20 (phosphate transporter), member 1
6520			SLC3A2	solute carrier family 3 (activators of dibasic and neutral amino acid transport), member 2
6696			SPP1	secreted phosphoprotein 1
8869			ST3GAL5	ST3 beta-galactoside alpha-2,3-sialyltransferase 5
7982			ST7	suppression of tumorigenicity 7
10963			STIP1	stress-induced-phosphoprotein 1
6809			STX3	syntaxin 3
7980			TFPI2	tissue factor pathway inhibitor 2
25907			TMEM158	transmembrane protein 158
55151			TMEM38B	transmembrane protein 38B
29766			TMOD3	tropomodulin 3 (ubiquitous)
common MSCs b3.induced and ss.induced (37 elements, expected 35.0, P=0.39, adjP=1)
55122			AKIRIN2	akirin 2
140459			ASB6	ankyrin repeat and SOCS box-containing 6
84707			BEX2	brain expressed X-linked 2
81035			COLEC12	collectin sub-family member 12
1396			CRIP1	cysteine-rich protein 1 (intestinal)
1662			DDX10	DEAD (Asp-Glu-Ala-Asp) box polypeptide 10
1909			EDNRA	endothelin receptor type A
2115			ETV1	ets variant 1
154791			FMC1	formation of mitochondrial complexes 1 homolog (S. cerevisiae)
2294			FOXF1	forkhead box F1
8325			FZD8	frizzled homolog 8 (Drosophila)
79971			GPR177	G protein-coupled receptor 177
8339			HIST1H2BG	histone cluster 1, H2bg
8351			HIST1H3D	histone cluster 1, H3d
8357			HIST1H3H	histone cluster 1, H3h
3400			ID4	inhibitor of DNA binding 4, dominant negative helix-loop-helix protein
23266			LPHN2	latrophilin 2
7804			LRP8	low density lipoprotein receptor-related protein 8, apolipoprotein e receptor
386759			MGC9913	hypothetical protein MGC9913
10724			MGEA5	meningioma expressed antigen 5 (hyaluronidase)
4793			NFKBIB	nuclear factor of kappa light polypeptide gene enhancer in B-cells inhibitor, beta
1728			NQO1	NAD(P)H dehydrogenase, quinone 1
10439			OLFM1	olfactomedin 1
5411			PNN	pinin, desmosome associated protein
9360			PPIG	peptidylprolyl isomerase G (cyclophilin G)
5573			PRKAR1A	protein kinase, cAMP-dependent, regulatory, type I, alpha (tissue specific extinguisher 1)
55269			PSPC1	paraspeckle component 1
155435			RBM33	RNA binding motif protein 33
26156			RSL1D1	ribosomal L1 domain containing 1
27352			SGSM3	small G protein signaling modulator 3
50861			STMN3	stathmin-like 3
6926			TBX3	T-box 3
114795			TMEM132B	transmembrane protein 132B
7138			TNNT1	troponin T type 1 (skeletal, slow)
4591			TRIM37	tripartite motif-containing 37
7216			TRO	trophinin
253943			YTHDF3	YTH domain family, member 3
common MSCs b4.repressed and dplipo.induced (1 elements, expected 0.4, P=0.35, adjP=1)
3488			IGFBP5	insulin-like growth factor binding protein 5
common MSCs b4.repressed and fibro.repressed (1 elements, expected 0.3, P=0.26, adjP=1)
25890			ABI3BP	ABI family, member 3 (NESH) binding protein
common MSCs b4.repressed and fibro.induced (2 elements, expected 0.7, P=0.14, adjP=1)
3488			IGFBP5	insulin-like growth factor binding protein 5
23446			SLC44A1	solute carrier family 44, member 1
common MSCs b4.repressed and gist.repressed (12 elements, expected 4.1, P=0.00087, adjP=0.17)
9076			CLDN1	claudin 1
1303			COL12A1	collagen, type XII, alpha 1
2252			FGF7	fibroblast growth factor 7 (keratinocyte growth factor)
3488			IGFBP5	insulin-like growth factor binding protein 5
3613			IMPA2	inositol(myo)-1(or 4)-monophosphatase 2
80853			JHDM1D	jumonji C domain containing histone demethylase 1 homolog D (S. cerevisiae)
4638			MYLK	myosin light chain kinase
27295			PDLIM3	PDZ and LIM domain 3
5787			PTPRB	protein tyrosine phosphatase, receptor type, B
23176			2008-09-01	septin 8
7903			ST8SIA4	ST8 alpha-N-acetyl-neuraminide alpha-2,8-sialyltransferase 4
79875			THSD4	thrombospondin, type I, domain containing 4
common MSCs b4.repressed and gist.induced (7 elements, expected 3.2, P=0.041, adjP=1)
23066			CAND2	cullin-associated and neddylation-dissociated 2 (putative)
378938			MALAT1	metastasis associated lung adenocarcinoma transcript 1 (non-protein coding)
11343			MGLL	monoglyceride lipase
26002			MOXD1	monooxygenase, DBH-like 1
130271			PLEKHH2	pleckstrin homology domain containing, family H (with MyTH4 domain) member 2
10402			ST3GAL6	ST3 beta-galactoside alpha-2,3-sialyltransferase 6
4982			TNFRSF11B	tumor necrosis factor receptor superfamily, member 11b
common MSCs b4.repressed and leio.repressed (1 elements, expected 1.1, P=0.67, adjP=1)
948			CD36	CD36 molecule (thrombospondin receptor)
common MSCs b4.repressed and leio.induced (4 elements, expected 1.3, P=0.044, adjP=1)
23066			CAND2	cullin-associated and neddylation-dissociated 2 (putative)
4638			MYLK	myosin light chain kinase
27295			PDLIM3	PDZ and LIM domain 3
10611			PDLIM5	PDZ and LIM domain 5
common MSCs b4.repressed and mfhups.repressed (1 elements, expected 1.2, P=0.7, adjP=1)
4638			MYLK	myosin light chain kinase
common MSCs b4.repressed and mfhups.induced (3 elements, expected 1.3, P=0.13, adjP=1)
25890			ABI3BP	ABI family, member 3 (NESH) binding protein
80853			JHDM1D	jumonji C domain containing histone demethylase 1 homolog D (S. cerevisiae)
5672			PSG4	pregnancy specific beta-1-glycoprotein 4
common MSCs b4.repressed and mpnst.repressed (4 elements, expected 1.2, P=0.03, adjP=1)
2252			FGF7	fibroblast growth factor 7 (keratinocyte growth factor)
3613			IMPA2	inositol(myo)-1(or 4)-monophosphatase 2
4638			MYLK	myosin light chain kinase
27295			PDLIM3	PDZ and LIM domain 3
common MSCs b4.repressed and myxlipo.repressed (3 elements, expected 2.7, P=0.5, adjP=1)
25890			ABI3BP	ABI family, member 3 (NESH) binding protein
2252			FGF7	fibroblast growth factor 7 (keratinocyte growth factor)
10611			PDLIM5	PDZ and LIM domain 5
common MSCs b4.repressed and myxlipo.induced (5 elements, expected 2.2, P=0.072, adjP=1)
948			CD36	CD36 molecule (thrombospondin receptor)
11343			MGLL	monoglyceride lipase
130271			PLEKHH2	pleckstrin homology domain containing, family H (with MyTH4 domain) member 2
5930			RBBP6	retinoblastoma binding protein 6
10402			ST3GAL6	ST3 beta-galactoside alpha-2,3-sialyltransferase 6
common MSCs b4.repressed and ss.repressed (28 elements, expected 10.4, P=7.3e-07, adjP=0.00014)
25890			ABI3BP	ABI family, member 3 (NESH) binding protein
330			BIRC3	baculoviral IAP repeat-containing 3
948			CD36	CD36 molecule (thrombospondin receptor)
2252			FGF7	fibroblast growth factor 7 (keratinocyte growth factor)
3488			IGFBP5	insulin-like growth factor binding protein 5
3613			IMPA2	inositol(myo)-1(or 4)-monophosphatase 2
80853			JHDM1D	jumonji C domain containing histone demethylase 1 homolog D (S. cerevisiae)
9890			LPPR4	plasticity related gene 1
11343			MGLL	monoglyceride lipase
26002			MOXD1	monooxygenase, DBH-like 1
4638			MYLK	myosin light chain kinase
54873			PALMD	palmdelphin
9141			PDCD5	programmed cell death 5
27295			PDLIM3	PDZ and LIM domain 3
10611			PDLIM5	PDZ and LIM domain 5
54103			PION	pigeon homolog (Drosophila)
130271			PLEKHH2	pleckstrin homology domain containing, family H (with MyTH4 domain) member 2
8492			PRSS12	protease, serine, 12 (neurotrypsin, motopsin)
5787			PTPRB	protein tyrosine phosphatase, receptor type, B
10125			RASGRP1	RAS guanyl releasing protein 1 (calcium and DAG-regulated)
23176			2008-09-01	septin 8
30061			SLC40A1	solute carrier family 40 (iron-regulated transporter), member 1
10402			ST3GAL6	ST3 beta-galactoside alpha-2,3-sialyltransferase 6
7903			ST8SIA4	ST8 alpha-N-acetyl-neuraminide alpha-2,8-sialyltransferase 4
171024			SYNPO2	synaptopodin 2
4982			TNFRSF11B	tumor necrosis factor receptor superfamily, member 11b
54532			USP53	ubiquitin specific peptidase 53
389136			VGLL3	vestigial like 3 (Drosophila)
common MSCs b4.repressed and ss.induced (7 elements, expected 8.8, P=0.79, adjP=1)
23066			CAND2	cullin-associated and neddylation-dissociated 2 (putative)
378938			MALAT1	metastasis associated lung adenocarcinoma transcript 1 (non-protein coding)
90634			N4BP2L1	NEDD4 binding protein 2-like 1
5021			OXTR	oxytocin receptor
5930			RBBP6	retinoblastoma binding protein 6
79875			THSD4	thrombospondin, type I, domain containing 4
26118			WSB1	WD repeat and SOCS box-containing 1
common MSCs b4.induced and dplipo.repressed (1 elements, expected 0.7, P=0.53, adjP=1)
5493			PPL	periplakin
common MSCs b4.induced and dplipo.induced (1 elements, expected 1.1, P=0.66, adjP=1)
1469			CST1	cystatin SN
common MSCs b4.induced and fibro.repressed (1 elements, expected 0.7, P=0.51, adjP=1)
1469			CST1	cystatin SN
common MSCs b4.induced and fibro.induced (8 elements, expected 1.6, P=0.00023, adjP=0.044)
57685			CACHD1	cache domain containing 1
9254			CACNA2D2	calcium channel, voltage-dependent, alpha 2/delta subunit 2
9244			CRLF1	cytokine receptor-like factor 1
2824			GPM6B	glycoprotein M6B
9452			ITM2A	integral membrane protein 2A
3785			KCNQ2	potassium voltage-gated channel, KQT-like subfamily, member 2
10439			OLFM1	olfactomedin 1
56256			SERTAD4	SERTA domain containing 4
common MSCs b4.induced and gist.repressed (14 elements, expected 10.1, P=0.13, adjP=1)
358			AQP1	aquaporin 1 (Colton blood group)
1013			CDH15	cadherin 15, M-cadherin (myotubule)
50509			COL5A3	collagen, type V, alpha 3
10815			CPLX1	complexin 1
1396			CRIP1	cysteine-rich protein 1 (intestinal)
9547			CXCL14	chemokine (C-X-C motif) ligand 14
7852			CXCR4	chemokine (C-X-C motif) receptor 4
80303			EFHD1	EF-hand domain family, member D1
9289			GPR56	G protein-coupled receptor 56
3119			HLA-DQB1	major histocompatibility complex, class II, DQ beta 1
3875			KRT18	keratin 18
4162			MCAM	melanoma cell adhesion molecule
57580			PREX1	phosphatidylinositol-3,4,5-trisphosphate-dependent Rac exchange factor 1
6591			SNAI2	snail homolog 2 (Drosophila)
common MSCs b4.induced and gist.induced (16 elements, expected 7.8, P=0.0053, adjP=1)
652			BMP4	bone morphogenetic protein 4
1277			COL1A1	collagen, type I, alpha 1
8788			DLK1	delta-like 1 homolog (Drosophila)
2043			EPHA4	EPH receptor A4
54332			GDAP1	ganglioside-induced differentiation-associated protein 1
2690			GHR	growth hormone receptor
3481			IGF2	insulin-like growth factor 2 (somatomedin A)
22998			LIMCH1	LIM and calponin homology domains 1
10763			NES	nestin
5046			PCSK6	proprotein convertase subtilisin/kexin type 6
5740			PTGIS	prostaglandin I2 (prostacyclin) synthase
60592			SCOC	short coiled-coil protein
55752			2011-09-01	septin 11
10723			SLC12A7	solute carrier family 12 (potassium/chloride transporters), member 7
8651			SOCS1	suppressor of cytokine signaling 1
29091			STXBP6	syntaxin binding protein 6 (amisyn)
common MSCs b4.induced and leio.repressed (7 elements, expected 2.7, P=0.019, adjP=1)
57685			CACHD1	cache domain containing 1
9435			CHST2	carbohydrate (N-acetylglucosamine-6-O) sulfotransferase 2
54360			CYTL1	cytokine-like 1
1848			DUSP6	dual specificity phosphatase 6
3383			ICAM1	intercellular adhesion molecule 1
9452			ITM2A	integral membrane protein 2A
3977			LIFR	leukemia inhibitory factor receptor alpha
common MSCs b4.induced and leio.induced (1 elements, expected 3.2, P=0.96, adjP=1)
4162			MCAM	melanoma cell adhesion molecule
common MSCs b4. induced and mfhups. repressed (5 elements, expected 2.9, P=0.17, adjP=1)
445			ASS1	argininosuccinate synthetase 1
894			CCND2	cyclin D2
9244			CRLF1	cytokine receptor-like factor 1
2261			FGFR3	fibroblast growth factor receptor 3
54332			GDAP1	ganglioside-induced differentiation-associated protein 1
common MSCs b4. induced and mfhups. induced (2 elements, expected 3.1, P=0.81, adjP=1)
3383			ICAM1	intercellular adhesion molecule 1
9021			SOCS3	suppressor of cytokine signaling 3
common MSCs b4. induced and mpnst. repressed (2 elements, expected 2.8, P=0.78, adjP=1)
79971			GPR177	G protein-coupled receptor 177
4162			MCAM	melanoma cell adhesion molecule
common MSCs b4. induced and mpnst. induced (12 elements, expected 3.2, P=9.1e-05, adjP=0.018)
57685			CACHD1	cache domain containing 1
894			CCND2	cyclin D2
1013			CDH15	cadherin 15, M-cadherin (myotubule)
9435			CHST2	carbohydrate (N-acetylglucosamine-6-O) sulfotransferase 2
1311			COMP	cartilage oligomeric matrix protein
9244			CRLF1	cytokine receptor-like factor 1
54360			CYTL1	cytokine-like 1
92737			DNER	delta/notch-like EGF repeat containing
1848			DUSP6	dual specificity phosphatase 6
9452			ITM2A	integral membrane protein 2A
3785			KCNQ2	potassium voltage-gated channel, KQT-like subfamily, member 2
57580			PREX1	phosphatidylinositol-3,4,5-trisphosphate-dependent Rac exchange factor 1
common MSCs b4. induced and myxlipo. repressed (4 elements, expected 6.5, P=0.89, adjP=1)
1191			CLU	clusterin
8532			CPZ	carboxypeptidase Z
1525			CXADR	coxsackie virus and adenovirus receptor
7852			CXCR4	chemokine (C-X-C motif) receptor 4
common MSCs b4. induced and myxlipo. induced (9 elements, expected 5.4, P=0.094, adjP=1)
445			ASS1	argininosuccinate synthetase 1
1013			CDH15	cadherin 15, M-cadherin (myotubule)
1191			CLU	clusterin
6387			CXCL12	chemokine (C-X-C motif) ligand 12 (stromal cell-derived factor 1)
1848			DUSP6	dual specificity phosphatase 6
1942			EFNA1	ephrin-A1
9355			LHX2	LIM homeobox 2
3977			LIFR	leukemia inhibitory factor receptor alpha
22990			PCNX	pecanex homolog (Drosophila)
common MSCs b4. induced and ss. repressed (29 elements, expected 25.2, P=0.24, adjP=1)
2			A2M	alpha-2-macroglobulin
374946			C1orf187	chromosome 1 open reading frame 187
6347			CCL2	chemokine (C-C motif) ligand 2
50509			COL5A3	collagen, type V, alpha 3
8532			CPZ	carboxypeptidase Z
1469			CST1	cystatin SN
7852			CXCR4	chemokine (C-X-C motif) receptor 4
131566			DCBLD2	discoidin, CUB and LCCL domain containing 2
1848			DUSP6	dual specificity phosphatase 6
2150			F2RL1	coagulation factor II (thrombin) receptor-like 1
63895			FAM38B	family with sequence similarity 38, member B
64778			FNDC3B	fibronectin type III domain containing 3B
2628			GATM	glycine amidinotransferase (L-arginine:glycine amidinotransferase)
26508			HEYL	hairy/enhancer-of-split related with YRPW motif-like
3113			HLA-DPA1	major histocompatibility complex, class II, DP alpha 1
3119			HLA-DQB1	major histocompatibility complex, class II, DQ beta 1
3122			HLA-DRA	major histocompatibility complex, class II, DR alpha
3123			HLA-DRB1	major histocompatibility complex, class II, DR beta 1
3383			ICAM1	intercellular adhesion molecule 1
3655			ITGA6	integrin, alpha 6
3897			L1CAM	L1 cell adhesion molecule
7805			LAPTM5	lysosomal multispanning membrane protein 5
3977			LIFR	leukemia inhibitory factor receptor alpha
4147			MATN2	matrilin 2
23531			MMD	monocyte to macrophage differentiation-associated
5099			PCDH7	protocadherin 7
8544			PIR	pirin (iron-binding nuclear protein)
5789			PTPRD	protein tyrosine phosphatase, receptor type, D
8840			WISP1	WNT1 inducible signaling pathway protein 1
common MSCs b4. induced and ss. induced (47 elements, expected 21.5, P=2.6e-07, adjP=5e-05)
596			BCL2	B-cell CLL/lymphoma 2
652			BMP4	bone morphogenetic protein 4
57685			CACHD1	cache domain containing 1
9254			CACNA2D2	calcium channel, voltage-dependent, alpha 2/delta subunit 2
894			CCND2	cyclin D2
1013			CDH15	cadherin 15, M-cadherin (myotubule)
9435			CHST2	carbohydrate (N-acetylglucosamine-6-O) sulfotransferase 2
1191			CLU	clusterin
1277			COL1A1	collagen, type I, alpha 1
81035			COLEC12	collectin sub-family member 12
1396			CRIP1	cysteine-rich protein 1 (intestinal)
1397			CRIP2	cysteine-rich protein 2
9244			CRLF1	cytokine receptor-like factor 1
1525			CXADR	coxsackie virus and adenovirus receptor
6387			CXCL12	chemokine (C-X-C motif) ligand 12 (stromal cell-derived factor 1)
8788			DLK1	delta-like 1 homolog (Drosophila)
56521			DNAJC12	DnaJ (Hsp40) homolog, subfamily C, member 12
1942			EFNA1	ephrin-A1
2043			EPHA4	EPH receptor A4
2261			FGFR3	fibroblast growth factor receptor 3
54332			GDAP1	ganglioside-induced differentiation-associated protein 1
2690			GHR	growth hormone receptor
2824			GPM6B	glycoprotein M6B
79971			GPR177	G protein-coupled receptor 177
8349			HIST2H2BE	histone cluster 2, H2be
3481			IGF2	insulin-like growth factor 2 (somatomedin A)
3785			KCNQ2	potassium voltage-gated channel, KQT-like subfamily, member 2
3800			KIF5C	kinesin family member 5C
5655			KLK10	kallikrein-related peptidase 10
22998			LIMCH1	LIM and calponin homology domains 1
84708			LNX1	ligand of numb-protein X 1
340719			NANOS1	nanos homolog 1 (Drosophila)
4804			NGFR	nerve growth factor receptor (TNFR superfamily, member 16)
10439			OLFM1	olfactomedin 1
5740			PTGIS	prostaglandin I2 (prostacyclin) synthase
5789			PTPRD	protein tyrosine phosphatase, receptor type, D
55752			2011-09-01	septin 11
56256			SERTAD4	SERTA domain containing 4
10723			SLC12A7	solute carrier family 12 (potassium/chloride transporters), member 7
6599			SMARCC1	SWI/SNF related, matrix associated, actin dependent regulator of chromatin, subfamily c, member 1
6591			SNAI2	snail homolog 2 (Drosophila)
8651			SOCS1	suppressor of cytokine signaling 1
50861			STMN3	stathmin-like 3
6840			SVIL	supervillin
7138			TNNT1	troponin T type 1 (skeletal, slow)
90139			TSPAN18	tetraspanin 18
94015			TTYH2	tweety homolog 2 (Drosophila)
common MSCs b1.repressed and dplipo. repressed (5 elements, expected 1.6, P=0.02, adjP=1)
54443			ANLN	anillin, actin binding protein
2023			ENO1	enolase 1, (alpha)
2026			ENO2	enolase 2 (gamma, neuronal)
10459			MAD2L2	MAD2 mitotic arrest deficient-like 2 (yeast)
9123			SLC16A3	solute carrier family 16, member 3 (monocarboxylic acid transporter 4)
common MSCs b1.repressed and dplipo. induced (2 elements, expected 2.3, P=0.66, adjP=1)
410			ARSA	arylsulfatase A
4739			NEDD9	neural precursor cell expressed, developmentally down-regulated 9
common MSCs b1.repressed and fibro. repressed (3 elements, expected 1.5, P=0.19, adjP=1)
410			ARSA	arylsulfatase A
513			ATP5D	ATP synthase, H+ transporting, mitochondrial F1 complex, delta subunit
7430			EZR	ezrin
common MSCs b1.repressed and fibro. induced (4 elements, expected 3.4, P=0.45, adjP=1)
8722			CTSF	cathepsin F
3485			IGFBP2	insulin-like growth factor binding protein 2, 36kDa
3486			IGFBP3	insulin-like growth factor binding protein 3
4237			MFAP2	microfibrillar-associated protein 2
common MSCs b1.repressed and gist. repressed (48 elements, expected 21.4, P=1.6e-07, adjP=3e-05)
165			AEBP1	AE binding protein 1
290			ANPEP	alanyl (membrane) aminopeptidase
649			BMP1	bone morphogenetic protein 1
771			CA12	carbonic anhydrase XII
822			CAPG	capping protein (actin filament), gelsolin-like
890			CCNA2	cyclin A2
9133			CCNB2	cyclin B2
27440			CECR5	cat eye syndrome chromosome region, candidate 5
1303			COL12A1	collagen, type XII, alpha 1
1454			CSNK1E	casein kinase 1, epsilon
1601			DAB2	disabled homolog 2, mitogen-responsive phosphoprotein (Drosophila)
55635			DEPDC1	DEP domain containing 1
1854			DUT	deoxyuridine triphosphatase
2305			FOXM1	forkhead box M1
29923			HIG2	hypoxia-inducible protein 2
3119			HLA-DQB1	major histocompatibility complex, class II, DQ beta 1
3418			IDH2	isocitrate dehydrogenase 2 (NADP+), mitochondrial
11004			KIF2C	kinesin family member 2C
29995			LMCD1	LIM and cysteine-rich domains 1
4015			LOX	lysyl oxidase
10459			MAD2L2	MAD2 mitotic arrest deficient-like 2 (yeast)
9064			MAP3K6	mitogen-activated protein kinase kinase kinase 6
4174			MCM5	minichromosome maintenance complex component 5
142678			MIB2	mindbomb homolog 2 (Drosophila)
4357			MPST	mercaptopyruvate sulfurtransferase
4638			MYLK	myosin light chain kinase
26502			NARF	nuclear prelamin A recognition factor
4684			NCAM1	neural cell adhesion molecule 1
4739			NEDD9	neural precursor cell expressed, developmentally down-regulated 9
5118			PCOLCE	procollagen C-endopeptidase enhancer
5125			PCSK5	proprotein convertase subtilisin/kexin type 5
5159			PDGFRB	platelet-derived growth factor receptor, beta polypeptide
5411			PNN	pinin, desmosome associated protein
9055			PRC1	protein regulator of cytokinesis 1
6159			RPL29	ribosomal protein L29
6203			RPS9	ribosomal protein S9
6275			S100A4	S100 calcium binding protein A4
5176			SERPINF1	serpin peptidase inhibitor, clade F (alpha-2 antiplasmin, pigment epithelium derived factor), member 1
710			SERPING1	serpin peptidase inhibitor, clade G (C1 inhibitor), member 1
6424			SFRP4	secreted frizzled-related protein 4
9644			SH3PXD2A	SH3 and PX domains 2A
6472			SHMT2	serine hydroxymethyltransferase 2 (mitochondrial)
6513			SLC2A1	solute carrier family 2 (facilitated glucose transporter), member 1
5552			SRGN	serglycin
6781			STC1	stanniocalcin 1
7164			TPD52L1	tumor protein D52-like 1
11065			UBE2C	ubiquitin-conjugating enzyme E2C
11152			WDR45	WD repeat domain 45
common MSCs b1.repressed and gist. induced (30 elements, expected 16.5, P=0.0013, adjP=0.25)
8574			AKR7A2	aldo-keto reductase family 7, member A2 (aflatoxin aldehyde reductase)
226			ALDOA	aldolase A, fructose-bisphosphate
230			ALDOC	aldolase C, fructose-bisphosphate
682			BSG	basigin (Ok blood group)
10488			CREB3	cAMP responsive element binding protein 3
57572			DOCK6	dedicator of cytokinesis 6
7430			EZR	ezrin
4017			LOXL2	lysyl oxidase-like 2
10916			MAGED2	melanoma antigen family D, 2
11343			MGLL	monoglyceride lipase
89796			NAV1	neuron navigator 1
4685			NCAM2	neural cell adhesion molecule 2
4714			NDUFB8	NADH dehydrogenase (ubiquinone) 1 beta subcomplex, 8, 19kDa
7376			NR1H2	nuclear receptor subfamily 1, group H, member 2
55611			OTUB1	OTU domain, ubiquitin aldehyde binding 1
5210			PFKFB4	6-phosphofructo-2-kinase/fructose-2,6-biphosphatase 4
5211			PFKL	phosphofructokinase, liver
7001			PRDX2	peroxiredoxin 2
3275			PRMT2	protein arginine methyltransferase 2
29968			PSAT1	phosphoserine aminotransferase 1
5819			PVRL2	poliovirus receptor-related 2 (herpesvirus entry mediator B)
219285			SAMD9L	sterile alpha motif domain containing 9-like
6609			SMPD1	sphingomyelin phosphodiesterase 1, acid lysosomal
29091			STXBP6	syntaxin binding protein 6 (amisyn)
9144			SYNGR2	synaptogyrin 2
51368			TEX264	testis expressed 264
7083			TK1	thymidine kinase 1, soluble
51160			VPS28	vacuolar protein sorting 28 homolog (S. cerevisiae)
84058			WDR54	WD repeat domain 54
10897			YIF1A	Yip1 interacting factor homolog A (S. cerevisiae)
common MSCs b1.repressed and leio. repressed (13 elements, expected 5.7, P=0.0052, adjP=0.99)
948			CD36	CD36 molecule (thrombospondin receptor)
1601			DAB2	disabled homolog 2, mitogen-responsive phosphoprotein (Drosophila)
8666			EIF3G	eukaryotic translation initiation factor 3, subunit G
2021			ENDOG	endonuclease G
51614			ERGIC3	ERGIC and golgi 3
2852			GPER	G protein-coupled estrogen receptor 1
3486			IGFBP3	insulin-like growth factor binding protein 3
8613			PPAP2B	phosphatidic acid phosphatase type 2B
29968			PSAT1	phosphoserine aminotransferase 1
8635			RNASET2	ribonuclease T2
6203			RPS9	ribosomal protein S9
6275			S100A4	S100 calcium binding protein A4
11078			TRIOBP	TRIO and F-actin binding protein
common MSCs b1.repressed and leio. induced (23 elements, expected 6.8, P=4.3e-07, adjP=8.2e-05)
59			ACTA2	actin, alpha 2, smooth muscle, aorta
226			ALDOA	aldolase A, fructose-bisphosphate
800			CALD1	caldesmon 1
23589			CARHSP1	calcium regulated heat stable protein 1, 24kDa
1284			COL4A2	collagen, type IV, alpha 2
2026			ENO2	enolase 2 (gamma, neuronal)
2273			FHL1	four and a half LIM domains 1
2582			GALE	UDP-galactose-4-epimerase
23432			GPR161	G protein-coupled receptor 161
3418			IDH2	isocitrate dehydrogenase 2 (NADP+), mitochondrial
3778			KCNMA1	potassium large conductance calcium-activated channel, subfamily M, alpha member 1
4134			MAP4	microtubule-associated protein 4
10398			MYL9	myosin, light chain 9, regulatory
4638			MYLK	myosin light chain kinase
4641			MYO1C	myosin IC
5165			PDK3	pyruvate dehydrogenase kinase, isozyme 3
53918			PELO	pelota homolog (Drosophila)
5214			PFKP	phosphofructokinase, platelet
10848			PPP1R13L	protein phosphatase 1, regulatory (inhibitor) subunit 13 like
10267			RAMP1	receptor (G protein-coupled) activity modifying protein 1
6640			SNTA1	syntrophin, alpha 1 (dystrophin-associated protein A1, 59kDa, acidic component)
7164			TPD52L1	tumor protein D52-like 1
7384			UQCRC1	ubiquinol-cytochrome c reductase core protein I
common MSCs b1.repressed and mfhups. repressed (11 elements, expected 6.2, P=0.046, adjP=1)
51466			EVL	Enah/Vasp-like
23432			GPR161	G protein-coupled receptor 161
3418			IDH2	isocitrate dehydrogenase 2 (NADP+), mitochondrial
55384			MEG3	maternally expressed 3 (non-protein coding)
10398			MYL9	myosin, light chain 9, regulatory
4638			MYLK	myosin light chain kinase
5792			PTPRF	protein tyrosine phosphatase, receptor type, F
9644			SH3PXD2A	SH3 and PX domains 2A
6604			SMARCD3	SWI/SNF related, matrix associated, actin dependent regulator of chromatin, subfamily d, member 3
7164			TPD52L1	tumor protein D52-like 1
23559			WBP1	WW domain binding protein 1
common MSCs b1.repressed and mfhups. induced (15 elements, expected 6.5, P=0.0023, adjP=0.45)
353322			ANKRD37	ankyrin repeat domain 37
983			CDC2	cell division cycle 2, G1 to S and G2 to M
1601			DAB2	disabled homolog 2, mitogen-responsive phosphoprotein (Drosophila)
1893			ECM1	extracellular matrix protein 1
2014			EMP3	epithelial membrane protein 3
2987			GUK1	guanylate kinase 1
3956			LGALS1	lectin, galactoside-binding, soluble, 1
10459			MAD2L2	MAD2 mitotic arrest deficient-like 2 (yeast)
9064			MAP3K6	mitogen-activated protein kinase kinase kinase 6
10403			NDC80	NDC80 homolog, kinetochore complex component (S. cerevisiae)
55872			PBK	PDZ binding kinase
389			RHOC	ras homolog gene family, member C
6275			S100A4	S100 calcium binding protein A4
22974			TPX2	TPX2, microtubule-associated, homolog (Xenopus laevis)
89891			WDR34	WD repeat domain 34
common MSCs b1.repressed and mpnst. repressed (6 elements, expected 6.0, P=0.56, adjP=1)
59			ACTA2	actin, alpha 2, smooth muscle, aorta
771			CA12	carbonic anhydrase XII
4638			MYLK	myosin light chain kinase
64943			NT5DC2	5'-nucleotidase domain containing 2
57630			SH3RF1	SH3 domain containing ring finger 1
10897			YIF1A	Yip1 interacting factor homolog A (S. cerevisiae)
common MSCs b1.repressed and mpnst. induced (15 elements, expected 6.8, P=0.0034, adjP=0.66)
80221			ACSF2	acyl-CoA synthetase family member 2
10555			AGPAT2	1-acylglycerol-3-phosphate O-acyltransferase 2 (lysophosphatidic acid acyltransferase, beta)
353			APRT	adenine phosphoribosyltransferase
513			ATP5D	ATP synthase, H+ transporting, mitochondrial F1 complex, delta subunit
27440			CECR5	cat eye syndrome chromosome region, candidate 5
8722			CTSF	cathepsin F
3338			DNAJC4	DnaJ (Hsp40) homolog, subfamily C, member 4
51614			ERGIC3	ERGIC and golgi 3
56654			NPDC1	neural proliferation, differentiation and control, 1
5831			PYCR1	pyrroline-5-carboxylate reductase 1
6159			RPL29	ribosomal protein L29
6193			RPS5	ribosomal protein S5
6203			RPS9	ribosomal protein S9
6472			SHMT2	serine hydroxymethyltransferase 2 (mitochondrial)
6604			SMARCD3	SWI/SNF related, matrix associated, actin dependent regulator of chromatin, subfamily d, member 3
common MSCs b1.repressed and myxlipo. repressed (52 elements, expected 13.7, P=1.4e-16, adjP=2.7e-14)
226			ALDOA	aldolase A, fructose-bisphosphate
290			ANPEP	alanyl (membrane) aminopeptidase
9582			APOBEC3B	apolipoprotein B mRNA editing enzyme, catalytic polypeptide-like 3B
332			BIRC5	baculoviral IAP repeat-containing 5
822			CAPG	capping protein (actin filament), gelsolin-like
890			CCNA2	cyclin A2
9133			CCNB2	cyclin B2
983			CDC2	cell division cycle 2, G1 to S and G2 to M
8318			CDC45L	CDC45 cell division cycle 45-like (S. cerevisiae)
1058			CENPA	centromere protein A
1063			CENPF	centromere protein F, 350/400ka (mitosin)
55165			CEP55	centrosomal protein 55kDa
11316			COPE	coatomer protein complex, subunit epsilon
51226			COPZ2	coatomer protein complex, subunit zeta 2
8532			CPZ	carboxypeptidase Z
10488			CREB3	cAMP responsive element binding protein 3
1611			DAP	death-associated protein
55635			DEPDC1	DEP domain containing 1
22839			DLGAP4	discs, large (Drosophila) homolog-associated protein 4
1893			ECM1	extracellular matrix protein 1
2014			EMP3	epithelial membrane protein 3
2023			ENO1	enolase 1, (alpha)
2026			ENO2	enolase 2 (gamma, neuronal)
7430			EZR	ezrin
81610			FAM83D	family with sequence similarity 83, member D
2817			GPC1	glypican 1
2987			GUK1	guanylate kinase 1
11004			KIF2C	kinesin family member 2C
10536			LEPREL2	leprecan-like 2
3956			LGALS1	lectin, galactoside-binding, soluble, 1
4668			NAGA	N-acetylgalactosaminidase, alpha-
51203			NUSAP1	nucleolar and spindle associated protein 1
5165			PDK3	pyruvate dehydrogenase kinase, isozyme 3
5214			PFKP	phosphofructokinase, platelet
5230			PGK1	phosphoglycerate kinase 1
57804			POLD4	polymerase (DNA-directed), delta 4
9055			PRC1	protein regulator of cytokinesis 1
10567			RABAC1	Rab acceptor 1 (prenylated)
5959			RDH5	retinol dehydrogenase 5 (11-cis/9-cis)
6241			RRM2	ribonucleotide reductase M2 polypeptide
6275			S100A4	S100 calcium binding protein A4
51435			SCARA3	scavenger receptor class A, member 3
6424			SFRP4	secreted frizzled-related protein 4
9123			SLC16A3	solute carrier family 16, member 3 (monocarboxylic acid transporter 4)
10460			TACC3	transforming, acidic coiled-coil containing protein 3
7059			THBS3	thrombospondin 3
7083			TK1	thymidine kinase 1, soluble
7153			TOP2A	topoisomerase (DNA) II alpha 170kDa
22974			TPX2	TPX2, microtubule-associated, homolog (Xenopus laevis)
11065			UBE2C	ubiquitin-conjugating enzyme E2C
114990			VASN	vasorin
89891			WDR34	WD repeat domain 34
common MSCs b1.repressed and myxlipo. induced (19 elements, expected 11.5, P=0.023, adjP=1)
55937			APOM	apolipoprotein M
353			APRT	adenine phosphoribosyltransferase
948			CD36	CD36 molecule (thrombospondin receptor)
8558			CDK10	cyclin-dependent kinase 10
1284			COL4A2	collagen, type IV, alpha 2
1454			CSNK1E	casein kinase 1, epsilon
11343			MGLL	monoglyceride lipase
142678			MIB2	mindbomb homolog 2 (Drosophila)
4357			MPST	mercaptopyruvate sulfurtransferase
4628			MYH10	myosin, heavy chain 10, non-muscle
5050			PAFAH1B3	platelet-activating factor acetylhydrolase, isoform Ib, gamma subunit 29kDa
7001			PRDX2	peroxiredoxin 2
29968			PSAT1	phosphoserine aminotransferase 1
6159			RPL29	ribosomal protein L29
6193			RPS5	ribosomal protein S5
9644			SH3PXD2A	SH3 and PX domains 2A
10494			STK25	serine/threonine kinase 25 (STE20 homolog, yeast)
23559			WBP1	WW domain binding protein 1
57728			WDR19	WD repeat domain 19
common MSCs b1.repressed and ss. repressed (131 elements, expected 53.5, P=9.5e-23, adjP=1.8e-20)
59			ACTA2	actin, alpha 2, smooth muscle, aorta
165			AEBP1	AE binding protein 1
60509			AGBL5	ATP/GTP binding protein-like 5
203			AK1	adenylate kinase 1
226			ALDOA	aldolase A, fructose-bisphosphate
230			ALDOC	aldolase C, fructose-bisphosphate
54443			ANLN	anillin, actin binding protein
290			ANPEP	alanyl (membrane) aminopeptidase
9582			APOBEC3B	apolipoprotein B mRNA editing enzyme, catalytic polypeptide-like 3B
435			ASL	argininosuccinate lyase
332			BIRC5	baculoviral IAP repeat-containing 5
645			BLVRB	biliverdin reductase B (flavin reductase (NADPH))
649			BMP1	bone morphogenetic protein 1
683			BST1	bone marrow stromal cell antigen 1
701			BUB1B	BUB1 budding uninhibited by benzimidazoles 1 homolog beta (yeast)
84795			C10orf33	chromosome 10 open reading frame 33
771			CA12	carbonic anhydrase XII
800			CALD1	caldesmon 1
822			CAPG	capping protein (actin filament), gelsolin-like
151887			CCDC80	coiled-coil domain containing 80
890			CCNA2	cyclin A2
9133			CCNB2	cyclin B2
948			CD36	CD36 molecule (thrombospondin receptor)
976			CD97	CD97 molecule
983			CDC2	cell division cycle 2, G1 to S and G2 to M
8318			CDC45L	CDC45 cell division cycle 45-like (S. cerevisiae)
1058			CENPA	centromere protein A
1063			CENPF	centromere protein F, 350/400ka (mitosin)
55165			CEP55	centrosomal protein 55kDa
11316			COPE	coatomer protein complex, subunit epsilon
51226			COPZ2	coatomer protein complex, subunit zeta 2
8532			CPZ	carboxypeptidase Z
1601			DAB2	disabled homolog 2, mitogen-responsive phosphoprotein (Drosophila)
1611			DAP	death-associated protein
55635			DEPDC1	DEP domain containing 1
22839			DLGAP4	discs, large (Drosophila) homolog-associated protein 4
1893			ECM1	extracellular matrix protein 1
2202			EFEMP1	EGF-containing fibulin-like extracellular matrix protein 1
2014			EMP3	epithelial membrane protein 3
2023			ENO1	enolase 1, (alpha)
7430			EZR	ezrin
63895			FAM38B	family with sequence similarity 38, member B
81610			FAM83D	family with sequence similarity 83, member D
55215			FANCI	Fanconi anemia, complementation group I
2200			FBN1	fibrillin 1
2852			GPER	G protein-coupled estrogen receptor 1
2987			GUK1	guanylate kinase 1
57493			HEG1	HEG homolog 1 (zebrafish)
29923			HIG2	hypoxia-inducible protein 2
3108			HLA-DMA	major histocompatibility complex, class II, DM alpha
3113			HLA-DPA1	major histocompatibility complex, class II, DP alpha 1
3119			HLA-DQB1	major histocompatibility complex, class II, DQ beta 1
3122			HLA-DRA	major histocompatibility complex, class II, DR alpha
3418			IDH2	isocitrate dehydrogenase 2 (NADP+), mitochondrial
3486			IGFBP3	insulin-like growth factor binding protein 3
3575			IL7R	interleukin 7 receptor
3625			INHBB	inhibin, beta B
9358			ITGBL1	integrin, beta-like 1 (with EGF-like repeat domains)
11015			KDELR3	KDEL (Lys-Asp-Glu-Leu) endoplasmic reticulum protein retention receptor 3
11004			KIF2C	kinesin family member 2C
10536			LEPREL2	leprecan-like 2
3956			LGALS1	lectin, galactoside-binding, soluble, 1
29995			LMCD1	LIM and cysteine-rich domains 1
4015			LOX	lysyl oxidase
4035			LRP1	low density lipoprotein-related protein 1 (alpha-2-macroglobulin receptor)
9064			MAP3K6	mitogen-activated protein kinase kinase kinase 6
4134			MAP4	microtubule-associated protein 4
4174			MCM5	minichromosome maintenance complex component 5
4176			MCM7	minichromosome maintenance complex component 7
10873			ME3	malic enzyme 3, NADP(+)-dependent, mitochondrial
4233			MET	met proto-oncogene (hepatocyte growth factor receptor)
11343			MGLL	monoglyceride lipase
4288			MKI67	antigen identified by monoclonal antibody Ki-67
4638			MYLK	myosin light chain kinase
4668			NAGA	N-acetylgalactosaminidase, alpha-
26502			NARF	nuclear prelamin A recognition factor
89796			NAV1	neuron navigator 1
4685			NCAM2	neural cell adhesion molecule 2
7376			NR1H2	nuclear receptor subfamily 1, group H, member 2
64943			NT5DC2	5'-nucleotidase domain containing 2
51203			NUSAP1	nucleolar and spindle associated protein 1
55611			OTUB1	OTU domain, ubiquitin aldehyde binding 1
5034			P4HB	procollagen-proline, 2-oxoglutarate 4-dioxygenase (proline 4-hydroxylase), beta polypeptide
55872			PBK	PDZ binding kinase
5159			PDGFRB	platelet-derived growth factor receptor, beta polypeptide
5163			PDK1	pyruvate dehydrogenase kinase, isozyme 1
53918			PELO	pelota homolog (Drosophila)
5210			PFKFB4	6-phosphofructo-2-kinase/fructose-2,6-biphosphatase 4
5214			PFKP	phosphofructokinase, platelet
5230			PGK1	phosphoglycerate kinase 1
5351			PLOD1	procollagen-lysine 1, 2-oxoglutarate 5-dioxygenase 1
25953			PNKD	paroxysmal nonkinesigenic dyskinesia
57804			POLD4	polymerase (DNA-directed), delta 4
9055			PRC1	protein regulator of cytokinesis 1
29968			PSAT1	phosphoserine aminotransferase 1
5819			PVRL2	poliovirus receptor-related 2 (herpesvirus entry mediator B)
10567			RABAC1	Rab acceptor 1 (prenylated)
10267			RAMP1	receptor (G protein-coupled) activity modifying protein 1
5959			RDH5	retinol dehydrogenase 5 (11-cis/9-cis)
5999			RGS4	regulator of G-protein signaling 4
10535			RNASEH2A	ribonuclease H2, subunit A
8635			RNASET2	ribonuclease T2
6051			RNPEP	arginyl aminopeptidase (aminopeptidase B)
6241			RRM2	ribonucleotide reductase M2 polypeptide
6275			S100A4	S100 calcium binding protein A4
219285			SAMD9L	sterile alpha motif domain containing 9-like
51435			SCARA3	scavenger receptor class A, member 3
6424			SFRP4	secreted frizzled-related protein 4
57630			SH3RF1	SH3 domain containing ring finger 1
6472			SHMT2	serine hydroxymethyltransferase 2 (mitochondrial)
6513			SLC2A1	solute carrier family 2 (facilitated glucose transporter), member 1
6609			SMPD1	sphingomyelin phosphodiesterase 1, acid lysosomal
6640			SNTA1	syntrophin, alpha 1 (dystrophin-associated protein A1, 59kDa, acidic component)
10615			SPAG5	sperm associated antigen 5
5552			SRGN	serglycin
6781			STC1	stanniocalcin 1
9144			SYNGR2	synaptogyrin 2
171024			SYNPO2	synaptopodin 2
10460			TACC3	transforming, acidic coiled-coil containing protein 3
7057			THBS1	thrombospondin 1
7078			TIMP3	TIMP metallopeptidase inhibitor 3
7083			TK1	thymidine kinase 1, soluble
58986			TMEM8	transmembrane protein 8 (five membrane-spanning domains)
7153			TOP2A	topoisomerase (DNA) II alpha 170kDa
7164			TPD52L1	tumor protein D52-like 1
22974			TPX2	TPX2, microtubule-associated, homolog (Xenopus laevis)
7272			TTK	TTK protein kinase
11065			UBE2C	ubiquitin-conjugating enzyme E2C
7384			UQCRC1	ubiquinol-cytochrome c reductase core protein I
54532			USP53	ubiquitin specific peptidase 53
10897			YIF1A	Yip1 interacting factor homolog A (S. cerevisiae)
common MSCs b1.repressed and ss. induced (68 elements, expected 45.6, P=0.00059, adjP=0.11)
80221			ACSF2	acyl-CoA synthetase family member 2
10555			AGPAT2	1-acylglycerol-3-phosphate O-acyltransferase 2 (lysophosphatidic acid acyltransferase, beta)
8574			AKR7A2	aldo-keto reductase family 7, member A2 (aflatoxin aldehyde reductase)
513			ATP5D	ATP synthase, H+ transporting, mitochondrial F1 complex, delta subunit
587			BCAT2	branched chain aminotransferase 2, mitochondrial
10974			C10orf116	chromosome 10 open reading frame 116
595			CCND1	cyclin D1
977			CD151	CD151 molecule (Raph blood group)
8558			CDK10	cyclin-dependent kinase 10
27440			CECR5	cat eye syndrome chromosome region, candidate 5
1454			CSNK1E	casein kinase 1, epsilon
8722			CTSF	cathepsin F
3338			DNAJC4	DnaJ (Hsp40) homolog, subfamily C, member 4
2022			ENG	endoglin
51614			ERGIC3	ERGIC and golgi 3
51466			EVL	Enah/Vasp-like
10160			FARP1	FERM, RhoGEF (ARHGEF) and pleckstrin domain protein 1 (chondrocyte-derived)
54960			GEMIN8	gem (nuclear organelle) associated protein 8
2817			GPC1	glypican 1
55766			H2AFJ	H2A histone family, member J
3421			IDH3G	isocitrate dehydrogenase 3 (NAD+) gamma
3485			IGFBP2	insulin-like growth factor binding protein 2, 36kDa
93185			IGSF8	immunoglobulin superfamily, member 8
3625			INHBB	inhibin, beta B
23383			KIAA0892	KIAA0892
26020			LRP10	low density lipoprotein receptor-related protein 10
10916			MAGED2	melanoma antigen family D, 2
6300			MAPK12	mitogen-activated protein kinase 12
55384			MEG3	maternally expressed 3 (non-protein coding)
4237			MFAP2	microfibrillar-associated protein 2
10227			MFSD10	major facilitator superfamily domain containing 10
142678			MIB2	mindbomb homolog 2 (Drosophila)
4351			MPI	mannose phosphate isomerase
4582			MUC1	mucin 1, cell surface associated
4628			MYH10	myosin, heavy chain 10, non-muscle
4684			NCAM1	neural cell adhesion molecule 1
4714			NDUFB8	NADH dehydrogenase (ubiquinone) 1 beta subcomplex, 8, 19kDa
4776			NFATC4	nuclear factor of activated T-cells, cytoplasmic, calcineurin-dependent 4
4784			NFIX	nuclear factor I/X (CCAAT-binding transcription factor)
22861			NLRP1	NLR family, pyrin domain containing 1
8996			NOL3	nucleolar protein 3 (apoptosis repressor with CARD domain)
56654			NPDC1	neural proliferation, differentiation and control, 1
9379			NRXN2	neurexin 2
4947			OAZ2	ornithine decarboxylase antizyme 2
5021			OXTR	oxytocin receptor
5050			PAFAH1B3	platelet-activating factor acetylhydrolase, isoform Ib, gamma subunit 29kDa
5211			PFKL	phosphofructokinase, liver
5411			PNN	pinin, desmosome associated protein
7001			PRDX2	peroxiredoxin 2
3275			PRMT2	protein arginine methyltransferase 2
5792			PTPRF	protein tyrosine phosphatase, receptor type, F
389			RHOC	ras homolog gene family, member C
6159			RPL29	ribosomal protein L29
6193			RPS5	ribosomal protein S5
6203			RPS9	ribosomal protein S9
6472			SHMT2	serine hydroxymethyltransferase 2 (mitochondrial)
57153			SLC44A2	solute carrier family 44, member 2
6604			SMARCD3	SWI/SNF related, matrix associated, actin dependent regulator of chromatin, subfamily d, member 3
170463			SSBP4	single stranded DNA binding protein 4
10494			STK25	serine/threonine kinase 25 (STE20 homolog, yeast)
6919			TCEA2	transcription elongation factor A (SII), 2
7059			THBS3	thrombospondin 3
51160			VPS28	vacuolar protein sorting 28 homolog (S. cerevisiae)
23559			WBP1	WW domain binding protein 1
57728			WDR19	WD repeat domain 19
84058			WDR54	WD repeat domain 54
26118			WSB1	WD repeat and SOCS box-containing 1
55893			ZNF395	zinc finger protein 395
common MSCs b1. induced and dplipo. repressed (2 elements, expected 1.3, P=0.36, adjP=1)
3475			IFRD1	interferon-related developmental regulator 1
3576			IL8	interleukin 8
common MSCs b1. induced and dplipo. induced (1 elements, expected 1.8, P=0.84, adjP=1)
5534			PPP3R1	protein phosphatase 3 (formerly 2B), regulatory subunit B, alpha isoform
common MSCs b1. induced and fibro. induced (5 elements, expected 2.8, P=0.14, adjP=1)
2824			GPM6B	glycoprotein M6B
3398			ID2	inhibitor of DNA binding 2, dominant negative helix-loop-helix protein
51176			LEF1	lymphoid enhancer-binding factor 1
5522			PPP2R2C	protein phosphatase 2 (formerly 2A), regulatory subunit B, gamma isoform
56256			SERTAD4	SERTA domain containing 4
common MSCs b1. induced and gist. repressed (22 elements, expected 17.2, P=0.14, adjP=1)
358			AQP1	aquaporin 1 (Colton blood group)
467			ATF3	activating transcription factor 3
84707			BEX2	brain expressed X-linked 2
650			BMP2	bone morphogenetic protein 2
56253			CRTAM	cytotoxic and regulatory T cell molecule
1407			CRY1	cryptochrome 1 (photolyase-like)
2919			CXCL1	chemokine (C-X-C motif) ligand 1 (melanoma growth stimulating activity, alpha)
58516			FAM60A	family with sequence similarity 60, member A
51176			LEF1	lymphoid enhancer-binding factor 1
9935			MAFB	v-maf musculoaponeurotic fibrosarcoma oncogene homolog B (avian)
10135			NAMPT	nicotinamide phosphoribosyltransferase
4853			NOTCH2	Notch homolog 2 (Drosophila)
5142			PDE4B	phosphodiesterase 4B, cAMP-specific (phosphodiesterase E4 dunce homolog, Drosophila)
5411			PNN	pinin, desmosome associated protein
58528			RRAGD	Ras-related GTP binding D
81929			SEH1L	SEH1-like (S. cerevisiae)
64116			SLC39A8	solute carrier family 39 (zinc transporter), member 8
56977			STOX2	storkhead box 2
54952			TRNAU1AP	tRNA selenocysteine 1 associated protein 1
7403			UTX	ubiquitously transcribed tetratricopeptide repeat, X chromosome
10885			WDR3	WD repeat domain 3
147947			ZNF542	zinc finger protein 542
common MSCs b1. induced and gist. induced (15 elements, expected 13.3, P=0.35, adjP=1)
1645			AKR1C1	aldo-keto reductase family 1, member C1 (dihydrodiol dehydrogenase 1; 20-alpha (3-alpha)-hydroxysteroid dehydrogenase)
63939			C20orf177	chromosome 20 open reading frame 177
81688			C6orf62	chromosome 6 open reading frame 62
54855			FAM46C	family with sequence similarity 46, member C
3481			IGF2	insulin-like growth factor 2 (somatomedin A)
4254			KITLG	KIT ligand
11103			KRR1	KRR1, small subunit (SSU) processome component, homolog (yeast)
9053			MAP7	microtubule-associated protein 7
10763			NES	nestin
734			OSGIN2	oxidative stress induced growth inhibitor family member 2
6558			SLC12A2	solute carrier family 12 (sodium/potassium/chloride transporters), member 2
10560			SLC19A2	solute carrier family 19 (thiamine transporter), member 2
6907			TBL1X	transducin (beta)-like 1X-linked
168451			THAP5	THAP domain containing 5
162972			ZNF550	zinc finger protein 550
common MSCs b1. induced and leio. repressed (11 elements, expected 4.6, P=0.0067, adjP=1)
55122			AKIRIN2	akirin 2
1645			AKR1C1	aldo-keto reductase family 1, member C1 (dihydrodiol dehydrogenase 1; 20-alpha (3-alpha)-hydroxysteroid dehydrogenase)
650			BMP2	bone morphogenetic protein 2
9976			CLEC2B	C-type lectin domain family 2, member B
2919			CXCL1	chemokine (C-X-C motif) ligand 1 (melanoma growth stimulating activity, alpha)
1848			DUSP6	dual specificity phosphatase 6
3383			ICAM1	intercellular adhesion molecule 1
57703			KIAA1604	KIAA1604 protein
3977			LIFR	leukemia inhibitory factor receptor alpha
55686			MREG	melanoregulin
84220			RGPD5	RANBP2-like and GRIP domain containing 5
common MSCs b1. induced and leio. induced (3 elements, expected 5.5, P=0.91, adjP=1)
26353			HSPB8	heat shock 22kDa protein 8
5359			PLSCR1	phospholipid scramblase 1
57606			SLAIN2	SLAIN motif family, member 2
common MSCs b1. induced and mfhups. repressed (5 elements, expected 4.9, P=0.55, adjP=1)
894			CCND2	cyclin D2
2261			FGFR3	fibroblast growth factor receptor 3
54756			IL17RD	interleukin 17 receptor D
64062			RBM26	RNA binding motif protein 26
54700			RRN3	RRN3 RNA polymerase I transcription factor homolog (S. cerevisiae)
common MSCs b1. induced and mfhups. induced (9 elements, expected 5.2, P=0.079, adjP=1)
1645			AKR1C1	aldo-keto reductase family 1, member C1 (dihydrodiol dehydrogenase 1; 20-alpha (3-alpha)-hydroxysteroid dehydrogenase)
9976			CLEC2B	C-type lectin domain family 2, member B
2919			CXCL1	chemokine (C-X-C motif) ligand 1 (melanoma growth stimulating activity, alpha)
3383			ICAM1	intercellular adhesion molecule 1
3576			IL8	interleukin 8
8942			KYNU	kynureninase (L-kynurenine hydrolase)
9935			MAFB	v-maf musculoaponeurotic fibrosarcoma oncogene homolog B (avian)
7857			SCG2	secretogranin II (chromogranin C)
7292			TNFSF4	tumor necrosis factor (ligand) superfamily, member 4
common MSCs b1. induced and mpnst. repressed (5 elements, expected 4.8, P=0.53, adjP=1)
169792			GLIS3	GLIS family zinc finger 3
79971			GPR177	G protein-coupled receptor 177
10135			NAMPT	nicotinamide phosphoribosyltransferase
5359			PLSCR1	phospholipid scramblase 1
6696			SPP1	secreted phosphoprotein 1
common MSCs b1. induced and mpnst. induced (5 elements, expected 5.4, P=0.63, adjP=1)
894			CCND2	cyclin D2
1848			DUSP6	dual specificity phosphatase 6
6584			SLC22A5	solute carrier family 22 (organic cation/carnitine transporter), member 5
56977			STOX2	storkhead box 2
162972			ZNF550	zinc finger protein 550
common MSCs b1. induced and myxlipo. repressed (7 elements, expected 11.0, P=0.93, adjP=1)
1604			CD55	CD55 molecule, decay accelerating factor for complement (Cromer blood group)
56253			CRTAM	cytotoxic and regulatory T cell molecule
8942			KYNU	kynureninase (L-kynurenine hydrolase)
9935			MAFB	v-maf musculoaponeurotic fibrosarcoma oncogene homolog B (avian)
89797			NAV2	neuron navigator 2
55151			TMEM38B	transmembrane protein 38B
57335			ZNF286A	zinc finger protein 286A
common MSCs b1. induced and myxlipo. induced (14 elements, expected 9.2, P=0.081, adjP=1)
51742			ARID4B	AT rich interactive domain 4B (RBP1-like)
467			ATF3	activating transcription factor 3
1656			DDX6	DEAD (Asp-Glu-Ala-Asp) box polypeptide 6
1848			DUSP6	dual specificity phosphatase 6
58516			FAM60A	family with sequence similarity 60, member A
8817			FGF18	fibroblast growth factor 18
80318			GKAP1	G kinase anchoring protein 1
54756			IL17RD	interleukin 17 receptor D
9355			LHX2	LIM homeobox 2
3977			LIFR	leukemia inhibitory factor receptor alpha
57223			SMEK2	SMEK homolog 2, suppressor of mek1 (Dictyostelium)
56977			STOX2	storkhead box 2
7019			TFAM	transcription factor A, mitochondrial
6940			ZNF354A	zinc finger protein 354A
common MSCs b1. induced and ss. repressed (56 elements, expected 43.0, P=0.024, adjP=1)
57016			AKR1B10	aldo-keto reductase family 1, member B10 (aldose reductase)
1645			AKR1C1	aldo-keto reductase family 1, member C1 (dihydrodiol dehydrogenase 1; 20-alpha (3-alpha)-hydroxysteroid dehydrogenase)
374946			C1orf187	chromosome 1 open reading frame 187
55322			C5orf22	chromosome 5 open reading frame 22
81688			C6orf62	chromosome 6 open reading frame 62
834			CASP1	caspase 1, apoptosis-related cysteine peptidase (interleukin 1, beta, convertase)
1604			CD55	CD55 molecule, decay accelerating factor for complement (Cromer blood group)
1105			CHD1	chromodomain helicase DNA binding protein 1
26973			CHORDC1	cysteine and histidine-rich domain (CHORD)-containing 1
9976			CLEC2B	C-type lectin domain family 2, member B
9586			CREB5	cAMP responsive element binding protein 5
83716			CRISPLD2	cysteine-rich secretory protein LCCL domain containing 2
56253			CRTAM	cytotoxic and regulatory T cell molecule
2919			CXCL1	chemokine (C-X-C motif) ligand 1 (melanoma growth stimulating activity, alpha)
5611			DNAJC3	DnaJ (Hsp40) homolog, subfamily C, member 3
1848			DUSP6	dual specificity phosphatase 6
2124			EVI2B	ecotropic viral integration site 2B
2669			GEM	GTP binding protein overexpressed in skeletal muscle
26157			GIMAP2	GTPase, IMAP family member 2
169792			GLIS3	GLIS family zinc finger 3
51696			HECA	headcase homolog (Drosophila)
26508			HEYL	hairy/enhancer-of-split related with YRPW motif-like
7184			HSP90B1	heat shock protein 90kDa beta (Grp94), member 1
3383			ICAM1	intercellular adhesion molecule 1
3475			IFRD1	interferon-related developmental regulator 1
3576			IL8	interleukin 8
3772			KCNJ15	potassium inwardly-rectifying channel, subfamily J, member 15
4254			KITLG	KIT ligand
8942			KYNU	kynureninase (L-kynurenine hydrolase)
3897			L1CAM	L1 cell adhesion molecule
3977			LIFR	leukemia inhibitory factor receptor alpha
9935			MAFB	v-maf musculoaponeurotic fibrosarcoma oncogene homolog B (avian)
23531			MMD	monocyte to macrophage differentiation-associated
10135			NAMPT	nicotinamide phosphoribosyltransferase
4853			NOTCH2	Notch homolog 2 (Drosophila)
734			OSGIN2	oxidative stress induced growth inhibitor family member 2
5142			PDE4B	phosphodiesterase 4B, cAMP-specific (phosphodiesterase E4 dunce homolog, Drosophila)
5144			PDE4D	phosphodiesterase 4D, cAMP-specific (phosphodiesterase E3 dunce homolog, Drosophila)
5359			PLSCR1	phospholipid scramblase 1
5874			RAB27B	RAB27B, member RAS oncogene family
6009			RHEB	Ras homolog enriched in brain
58528			RRAGD	Ras-related GTP binding D
7857			SCG2	secretogranin II (chromogranin C)
6558			SLC12A2	solute carrier family 12 (sodium/potassium/chloride transporters), member 2
64116			SLC39A8	solute carrier family 39 (zinc transporter), member 8
6696			SPP1	secreted phosphoprotein 1
6809			STX3	syntaxin 3
55151			TMEM38B	transmembrane protein 38B
7127			TNFAIP2	tumor necrosis factor, alpha-induced protein 2
27242			TNFRSF21	tumor necrosis factor receptor superfamily, member 21
7292			TNFSF4	tumor necrosis factor (ligand) superfamily, member 4
11169			WDHD1	WD repeat and HMG-box DNA binding protein 1
8840			WISP1	WNT1 inducible signaling pathway protein 1
57335			ZNF286A	zinc finger protein 286A
162972			ZNF550	zinc finger protein 550
22834			ZNF652	zinc finger protein 652
common MSCs b1. induced and ss. induced (55 elements, expected 36.7, P=0.0016, adjP=0.31)
55122			AKIRIN2	akirin 2
90806			ANGEL2	angel homolog 2 (Drosophila)
51742			ARID4B	AT rich interactive domain 4B (RBP1-like)
8706			B3GALNT1	beta-1,3-N-acetylgalactosaminyltransferase 1 (globoside blood group)
604			BCL6	B-cell CLL/lymphoma 6
56898			BDH2	3-hydroxybutyrate dehydrogenase, type 2
84707			BEX2	brain expressed X-linked 2
894			CCND2	cyclin D2
1374			CPT1A	carnitine palmitoyltransferase 1A (liver)
1407			CRY1	cryptochrome 1 (photolyase-like)
54855			FAM46C	family with sequence similarity 46, member C
58516			FAM60A	family with sequence similarity 60, member A
8817			FGF18	fibroblast growth factor 18
2261			FGFR3	fibroblast growth factor receptor 3
8087			FXR1	fragile X mental retardation, autosomal homolog 1
80318			GKAP1	G kinase anchoring protein 1
2824			GPM6B	glycoprotein M6B
79971			GPR177	G protein-coupled receptor 177
8334			HIST1H2AC	histone cluster 1, H2ac
8339			HIST1H2BG	histone cluster 1, H2bg
8357			HIST1H3H	histone cluster 1, H3h
8349			HIST2H2BE	histone cluster 2, H2be
3398			ID2	inhibitor of DNA binding 2, dominant negative helix-loop-helix protein
3481			IGF2	insulin-like growth factor 2 (somatomedin A)
54756			IL17RD	interleukin 17 receptor D
84078			KBTBD7	kelch repeat and BTB (POZ) domain containing 7
51176			LEF1	lymphoid enhancer-binding factor 1
10150			MBNL2	muscleblind-like 2 (Drosophila)
5087			PBX1	pre-B-cell leukemia homeobox 1
5178			PEG3	paternally expressed 3
135293			PM20D2	peptidase M20 domain containing 2
5411			PNN	pinin, desmosome associated protein
5471			PPAT	phosphoribosyl pyrophosphate amidotransferase
8493			PPM1D	protein phosphatase 1D magnesium-dependent, delta isoform
5522			PPP2R2C	protein phosphatase 2 (formerly 2A), regulatory subunit B, gamma isoform
55269			PSPC1	paraspeckle component 1
64062			RBM26	RNA binding motif protein 26
112724			RDH13	retinol dehydrogenase 13 (all-trans/9-cis)
64795			RMND5A	required for meiotic nuclear division 5 homolog A (S. cerevisiae)
54700			RRN3	RRN3 RNA polymerase I transcription factor homolog (S. cerevisiae)
56256			SERTAD4	SERTA domain containing 4
6584			SLC22A5	solute carrier family 22 (organic cation/carnitine transporter), member 5
57223			SMEK2	SMEK homolog 2, suppressor of mek1 (Dictyostelium)
6638			SNRPN	small nuclear ribonucleoprotein polypeptide N
6683			SPAST	spastin
10274			STAG1	stromal antigen 1
56977			STOX2	storkhead box 2
6840			SVIL	supervillin
6907			TBL1X	transducin (beta)-like 1X-linked
168451			THAP5	THAP domain containing 5
23211			ZC3H4	zinc finger CCCH-type containing 4
6940			ZNF354A	zinc finger protein 354A
339500			ZNF678	zinc finger protein 678
148203			ZNF738	zinc finger protein 738
54989			ZNF770	zinc finger protein 770
common MSCs b2.repressed and dplipo. repressed (5 elements, expected 0.7, P=0.00075, adjP=0.14)
54443			ANLN	anillin, actin binding protein
9212			AURKB	aurora kinase B
1062			CENPE	centromere protein E, 312kDa
7112			TMPO	thymopoietin
9319			TRIP13	thyroid hormone receptor interactor 13
common MSCs b2.repressed and fibro. induced (1 elements, expected 1.6, P=0.8, adjP=1)
5743			PTGS2	prostaglandin-endoperoxide synthase 2 (prostaglandin G/H synthase and cyclooxygenase)
common MSCs b2.repressed and gist. repressed (21 elements, expected 9.8, P=0.00084, adjP=0.16)
290			ANPEP	alanyl (membrane) aminopeptidase
822			CAPG	capping protein (actin filament), gelsolin-like
890			CCNA2	cyclin A2
9133			CCNB2	cyclin B2
55635			DEPDC1	DEP domain containing 1
5167			ENPP1	ectonucleotide pyrophosphatase/phosphodiesterase 1
54468			FLJ20323	hypothetical protein FLJ20323
2305			FOXM1	forkhead box M1
283431			GAS2L3	growth arrest-specific 2 like 3
3162			HMOX1	heme oxygenase (decycling) 1
3613			IMPA2	inositol(myo)-1(or 4)-monophosphatase 2
9493			KIF23	kinesin family member 23
11004			KIF2C	kinesin family member 2C
4174			MCM5	minichromosome maintenance complex component 5
10762			NUP50	nucleoporin 50kDa
9055			PRC1	protein regulator of cytokinesis 1
8487			SIP1	survival of motor neuron protein interacting protein 1
29015			SLC43A3	solute carrier family 43, member 3
6781			STC1	stanniocalcin 1
7112			TMPO	thymopoietin
11065			UBE2C	ubiquitin-conjugating enzyme E2C
common MSCs b2.repressed and gist. induced (10 elements, expected 7.5, P=0.22, adjP=1)
29028			ATAD2	ATPase family, AAA domain containing 2
760			CA2	carbonic anhydrase II
995			CDC25C	cell division cycle 25 homolog C (S. pombe)
11113			CIT	citron (rho-interacting, serine/threonine kinase 21)
2289			FKBP5	FK506 binding protein 5
26002			MOXD1	monooxygenase, DBH-like 1
10371			SEMA3A	sema domain, immunoglobulin domain (Ig), short basic domain, secreted, (semaphorin) 3A
10402			ST3GAL6	ST3 beta-galactoside alpha-2,3-sialyltransferase 6
7083			TK1	thymidine kinase 1, soluble
4982			TNFRSF11B	tumor necrosis factor receptor superfamily, member 11b
common MSCs b2.repressed and leio. repressed (4 elements, expected 2.6, P=0.27, adjP=1)
10391			CORO2B	coronin, actin binding protein, 2B
1734			DIO2	deiodinase, iodothyronine, type II
11082			ESM1	endothelial cell-specific molecule 1
89795			NAV3	neuron navigator 3
common MSCs b2.repressed and leio. induced (2 elements, expected 3.1, P=0.82, adjP=1)
29028			ATAD2	ATPase family, AAA domain containing 2
90293			KLHL13	kelch-like 13 (Drosophila)
common MSCs b2.repressed and mfhups. repressed (1 elements, expected 2.8, P=0.94, adjP=1)
90293			KLHL13	kelch-like 13 (Drosophila)
common MSCs b2.repressed and mfhups. induced (19 elements, expected 3.0, P=1.6e-10, adjP=3e-08)
699			BUB1	BUB1 budding uninhibited by benzimidazoles 1 homolog (yeast)
221150			C13orf3	chromosome 13 open reading frame 3
983			CDC2	cell division cycle 2, G1 to S and G2 to M
157313			CDCA2	cell division cycle associated 2
11113			CIT	citron (rho-interacting, serine/threonine kinase 21)
1734			DIO2	deiodinase, iodothyronine, type II
11082			ESM1	endothelial cell-specific molecule 1
283431			GAS2L3	growth arrest-specific 2 like 3
3162			HMOX1	heme oxygenase (decycling) 1
24137			KIF4A	kinesin family member 4A
4312			MMP1	matrix metallopeptidase 1 (interstitial collagenase)
10403			NDC80	NDC80 homolog, kinetochore complex component (S. cerevisiae)
55872			PBK	PDZ binding kinase
9232			PTTG1	pituitary tumor-transforming 1
29127			RACGAP1	Rac GTPase activating protein 1
151246			SGOL2	shugoshin-like 2 (S. pombe)
29015			SLC43A3	solute carrier family 43, member 3
22974			TPX2	TPX2, microtubule-associated, homolog (Xenopus laevis)
9319			TRIP13	thyroid hormone receptor interactor 13
common MSCs b2.repressed and mpnst. repressed (4 elements, expected 2.7, P=0.3, adjP=1)
5167			ENPP1	ectonucleotide pyrophosphatase/phosphodiesterase 1
283431			GAS2L3	growth arrest-specific 2 like 3
3162			HMOX1	heme oxygenase (decycling) 1
3613			IMPA2	inositol(myo)-1(or 4)-monophosphatase 2
common MSCs b2.repressed and mpnst. induced (3 elements, expected 3.1, P=0.6, adjP=1)
993			CDC25A	cell division cycle 25 homolog A (S. pombe)
5795			PTPRJ	protein tyrosine phosphatase, receptor type, J
10371			SEMA3A	sema domain, immunoglobulin domain (Ig), short basic domain, secreted, (semaphorin) 3A
common MSCs b2.repressed and myxlipo. repressed (43 elements, expected 6.3, P=9.6e-24, adjP=1.8e-21)
290			ANPEP	alanyl (membrane) aminopeptidase
9582			APOBEC3B	apolipoprotein B mRNA editing enzyme, catalytic polypeptide-like 3B
6790			AURKA	aurora kinase A
9212			AURKB	aurora kinase B
332			BIRC5	baculoviral IAP repeat-containing 5
699			BUB1	BUB1 budding uninhibited by benzimidazoles 1 homolog (yeast)
822			CAPG	capping protein (actin filament), gelsolin-like
890			CCNA2	cyclin A2
9133			CCNB2	cyclin B2
983			CDC2	cell division cycle 2, G1 to S and G2 to M
8318			CDC45L	CDC45 cell division cycle 45-like (S. cerevisiae)
990			CDC6	cell division cycle 6 homolog (S. cerevisiae)
157313			CDCA2	cell division cycle associated 2
55143			CDCA8	cell division cycle associated 8
1058			CENPA	centromere protein A
1063			CENPF	centromere protein F, 350/400ka (mitosin)
55165			CEP55	centrosomal protein 55kDa
55635			DEPDC1	DEP domain containing 1
5167			ENPP1	ectonucleotide pyrophosphatase/phosphodiesterase 1
81610			FAM83D	family with sequence similarity 83, member D
2289			FKBP5	FK506 binding protein 5
55355			HJURP	Holliday junction recognition protein
3832			KIF11	kinesin family member 11
9493			KIF23	kinesin family member 23
11004			KIF2C	kinesin family member 2C
24137			KIF4A	kinesin family member 4A
4085			MAD2L1	MAD2 mitotic arrest deficient-like 1 (yeast)
4173			MCM4	minichromosome maintenance complex component 4
51203			NUSAP1	nucleolar and spindle associated protein 1
10733			PLK4	polo-like kinase 4 (Drosophila)
9055			PRC1	protein regulator of cytokinesis 1
9232			PTTG1	pituitary tumor-transforming 1
29127			RACGAP1	Rac GTPase activating protein 1
6241			RRM2	ribonucleotide reductase M2 polypeptide
151246			SGOL2	shugoshin-like 2 (S. pombe)
29015			SLC43A3	solute carrier family 43, member 3
10460			TACC3	transforming, acidic coiled-coil containing protein 3
6941			TCF19	transcription factor 19 (SC1)
7083			TK1	thymidine kinase 1, soluble
7153			TOP2A	topoisomerase (DNA) II alpha 170kDa
22974			TPX2	TPX2, microtubule-associated, homolog (Xenopus laevis)
11065			UBE2C	ubiquitin-conjugating enzyme E2C
11130			ZWINT	ZW10 interactor
common MSCs b2.repressed and myxlipo. induced (1 elements, expected 5.2, P=1, adjP=1)
10402			ST3GAL6	ST3 beta-galactoside alpha-2,3-sialyltransferase 6
common MSCs b2.repressed and ss. repressed (100 elements, expected 24.4, P=2.8e-37, adjP=5.4e-35)
136			ADORA2B	adenosine A2b receptor
54443			ANLN	anillin, actin binding protein
290			ANPEP	alanyl (membrane) aminopeptidase
9582			APOBEC3B	apolipoprotein B mRNA editing enzyme, catalytic polypeptide-like 3B
54829			ASPN	asporin
6790			AURKA	aurora kinase A
9212			AURKB	aurora kinase B
84002			B3GNT5	UDP-GlcNAc:betaGal beta-1,3-N-acetylglucosaminyltransferase 5
597			BCL2A1	BCL2-related protein A1
330			BIRC3	baculoviral IAP repeat-containing 3
332			BIRC5	baculoviral IAP repeat-containing 5
701			BUB1B	BUB1 budding uninhibited by benzimidazoles 1 homolog beta (yeast)
699			BUB1	BUB1 budding uninhibited by benzimidazoles 1 homolog (yeast)
221150			C13orf3	chromosome 13 open reading frame 3
822			CAPG	capping protein (actin filament), gelsolin-like
890			CCNA2	cyclin A2
891			CCNB1	cyclin B1
9133			CCNB2	cyclin B2
995			CDC25C	cell division cycle 25 homolog C (S. pombe)
983			CDC2	cell division cycle 2, G1 to S and G2 to M
8318			CDC45L	CDC45 cell division cycle 45-like (S. cerevisiae)
990			CDC6	cell division cycle 6 homolog (S. cerevisiae)
157313			CDCA2	cell division cycle associated 2
55143			CDCA8	cell division cycle associated 8
1058			CENPA	centromere protein A
1062			CENPE	centromere protein E, 312kDa
1063			CENPF	centromere protein F, 350/400ka (mitosin)
55839			CENPN	centromere protein N
55165			CEP55	centrosomal protein 55kDa
150468			CKAP2L	cytoskeleton associated protein 2-like
55789			DEPDC1B	DEP domain containing 1B
55635			DEPDC1	DEP domain containing 1
1734			DIO2	deiodinase, iodothyronine, type II
5167			ENPP1	ectonucleotide pyrophosphatase/phosphodiesterase 1
81610			FAM83D	family with sequence similarity 83, member D
55215			FANCI	Fanconi anemia, complementation group I
2289			FKBP5	FK506 binding protein 5
283431			GAS2L3	growth arrest-specific 2 like 3
2669			GEM	GTP binding protein overexpressed in skeletal muscle
51512			GTSE1	G-2 and S-phase expressed 1
55355			HJURP	Holliday junction recognition protein
3122			HLA-DRA	major histocompatibility complex, class II, DR alpha
3162			HMOX1	heme oxygenase (decycling) 1
8519			IFITM1	interferon induced transmembrane protein 1 (9-27)
3613			IMPA2	inositol(myo)-1(or 4)-monophosphatase 2
3676			ITGA4	integrin, alpha 4 (antigen CD49D, alpha 4 subunit of VLA-4 receptor)
3832			KIF11	kinesin family member 11
9493			KIF23	kinesin family member 23
11004			KIF2C	kinesin family member 2C
24137			KIF4A	kinesin family member 4A
4085			MAD2L1	MAD2 mitotic arrest deficient-like 1 (yeast)
4173			MCM4	minichromosome maintenance complex component 4
4174			MCM5	minichromosome maintenance complex component 5
4176			MCM7	minichromosome maintenance complex component 7
4288			MKI67	antigen identified by monoclonal antibody Ki-67
4312			MMP1	matrix metallopeptidase 1 (interstitial collagenase)
26002			MOXD1	monooxygenase, DBH-like 1
4499			MT1M	metallothionein 1M
4599			MX1	myxovirus (influenza virus) resistance 1, interferon-inducible protein p78 (mouse)
89795			NAV3	neuron navigator 3
54892			NCAPG2	non-SMC condensin II complex, subunit G2
23397			NCAPH	non-SMC condensin I complex, subunit H
51203			NUSAP1	nucleolar and spindle associated protein 1
55872			PBK	PDZ binding kinase
10733			PLK4	polo-like kinase 4 (Drosophila)
9055			PRC1	protein regulator of cytokinesis 1
8492			PRSS12	protease, serine, 12 (neurotrypsin, motopsin)
5743			PTGS2	prostaglandin-endoperoxide synthase 2 (prostaglandin G/H synthase and cyclooxygenase)
5795			PTPRJ	protein tyrosine phosphatase, receptor type, J
9232			PTTG1	pituitary tumor-transforming 1
29127			RACGAP1	Rac GTPase activating protein 1
56852			RAD18	RAD18 homolog (S. cerevisiae)
5933			RBL1	retinoblastoma-like 1 (p107)
5983			RFC3	replication factor C (activator 1) 3, 38kDa
10535			RNASEH2A	ribonuclease H2, subunit A
6241			RRM2	ribonucleotide reductase M2 polypeptide
10371			SEMA3A	sema domain, immunoglobulin domain (Ig), short basic domain, secreted, (semaphorin) 3A
151246			SGOL2	shugoshin-like 2 (S. pombe)
29015			SLC43A3	solute carrier family 43, member 3
10051			SMC4	structural maintenance of chromosomes 4
10615			SPAG5	sperm associated antigen 5
10402			ST3GAL6	ST3 beta-galactoside alpha-2,3-sialyltransferase 6
6781			STC1	stanniocalcin 1
10460			TACC3	transforming, acidic coiled-coil containing protein 3
6941			TCF19	transcription factor 19 (SC1)
7980			TFPI2	tissue factor pathway inhibitor 2
7083			TK1	thymidine kinase 1, soluble
7112			TMPO	thymopoietin
4982			TNFRSF11B	tumor necrosis factor receptor superfamily, member 11b
7133			TNFRSF1B	tumor necrosis factor receptor superfamily, member 1B
27242			TNFRSF21	tumor necrosis factor receptor superfamily, member 21
7153			TOP2A	topoisomerase (DNA) II alpha 170kDa
22974			TPX2	TPX2, microtubule-associated, homolog (Xenopus laevis)
9319			TRIP13	thyroid hormone receptor interactor 13
7272			TTK	TTK protein kinase
7298			TYMS	thymidylate synthetase
11065			UBE2C	ubiquitin-conjugating enzyme E2C
7351			UCP2	uncoupling protein 2 (mitochondrial, proton carrier)
7468			WHSC1	Wolf-Hirschhorn syndrome candidate 1
11130			ZWINT	ZW10 interactor
common MSCs b2.repressed and ss. induced (7 elements, expected 20.8, P=1, adjP=1)
54069			C21orf45	chromosome 21 open reading frame 45
993			CDC25A	cell division cycle 25 homolog A (S. pombe)
83879			CDCA7	cell division cycle associated 7
2295			FOXF2	forkhead box F2
11168			PSIP1	PC4 and SFRS1 interacting protein 1
114795			TMEM132B	transmembrane protein 132B
55893			ZNF395	zinc finger protein 395
common MSCs b2. induced and dplipo. repressed (2 elements, expected 0.5, P=0.1, adjP=1)
23493			HEY2	hairy/enhancer-of-split related with YRPW motif 2
5493			PPL	periplakin
common MSCs b2. induced and dplipo. induced (1 elements, expected 0.8, P=0.54, adjP=1)
6586			SLIT3	slit homolog 3 (Drosophila)
common MSCs b2. induced and fibro. induced (7 elements, expected 1.2, P=0.00018, adjP=0.034)
2824			GPM6B	glycoprotein M6B
51176			LEF1	lymphoid enhancer-binding factor 1
5522			PPP2R2C	protein phosphatase 2 (formerly 2A), regulatory subunit B, gamma isoform
56256			SERTAD4	SERTA domain containing 4
6422			SFRP1	secreted frizzled-related protein 1
9143			SYNGR3	synaptogyrin 3
10867			TSPAN9	tetraspanin 9
common MSCs b2. induced and gist. repressed (13 elements, expected 7.3, P=0.031, adjP=1)
249			ALPL	alkaline phosphatase, liver/bone/kidney
358			AQP1	aquaporin 1 (Colton blood group)
8313			AXIN2	axin 2
10815			CPLX1	complexin 1
1396			CRIP1	cysteine-rich protein 1 (intestinal)
9547			CXCL14	chemokine (C-X-C motif) ligand 14
7852			CXCR4	chemokine (C-X-C motif) receptor 4
80303			EFHD1	EF-hand domain family, member D1
182			JAG1	jagged 1 (Alagille syndrome)
51176			LEF1	lymphoid enhancer-binding factor 1
9935			MAFB	v-maf musculoaponeurotic fibrosarcoma oncogene homolog B (avian)
57134			MAN1C1	mannosidase, alpha, class 1C, member 1
10867			TSPAN9	tetraspanin 9
common MSCs b2. induced and gist. induced (7 elements, expected 5.6, P=0.33, adjP=1)
652			BMP4	bone morphogenetic protein 4
8788			DLK1	delta-like 1 homolog (Drosophila)
54855			FAM46C	family with sequence similarity 46, member C
3481			IGF2	insulin-like growth factor 2 (somatomedin A)
56129			PCDHB7	protocadherin beta 7
6422			SFRP1	secreted frizzled-related protein 1
9143			SYNGR3	synaptogyrin 3
common MSCs b2. induced and leio. repressed (2 elements, expected 1.9, P=0.58, adjP=1)
3977			LIFR	leukemia inhibitory factor receptor alpha
8869			ST3GAL5	ST3 beta-galactoside alpha-2,3-sialyltransferase 5
common MSCs b2. induced and leio. induced (3 elements, expected 2.3, P=0.41, adjP=1)
72			ACTG2	actin, gamma 2, smooth muscle, enteric
1152			CKB	creatine kinase, brain
23493			HEY2	hairy/enhancer-of-split related with YRPW motif 2
common MSCs b2. induced and mfhups. repressed (7 elements, expected 2.1, P=0.0052, adjP=0.99)
445			ASS1	argininosuccinate synthetase 1
894			CCND2	cyclin D2
1152			CKB	creatine kinase, brain
2261			FGFR3	fibroblast growth factor receptor 3
54756			IL17RD	interleukin 17 receptor D
6422			SFRP1	secreted frizzled-related protein 1
7093			TLL2	tolloid-like 2
common MSCs b2. induced and mfhups. induced (2 elements, expected 2.2, P=0.65, adjP=1)
9935			MAFB	v-maf musculoaponeurotic fibrosarcoma oncogene homolog B (avian)
7292			TNFSF4	tumor necrosis factor (ligand) superfamily, member 4
common MSCs b2. induced and mpnst. repressed (1 elements, expected 2.0, P=0.87, adjP=1)
25891			DKFZP586H2123	regeneration associated muscle protease
common MSCs b2. induced and mpnst. induced (1 elements, expected 2.3, P=0.9, adjP=1)
894			CCND2	cyclin D2
common MSCs b2. induced and myxlipo. repressed (6 elements, expected 4.7, P=0.32, adjP=1)
1152			CKB	creatine kinase, brain
1191			CLU	clusterin
8532			CPZ	carboxypeptidase Z
1525			CXADR	coxsackie virus and adenovirus receptor
7852			CXCR4	chemokine (C-X-C motif) receptor 4
9935			MAFB	v-maf musculoaponeurotic fibrosarcoma oncogene homolog B (avian)
common MSCs b2. induced and myxlipo. induced (12 elements, expected 3.9, P=0.00057, adjP=0.11)
445			ASS1	argininosuccinate synthetase 1
8313			AXIN2	axin 2
1191			CLU	clusterin
1306			COL15A1	collagen, type XV, alpha 1
57452			GALNTL1	UDP-N-acetyl-alpha-D-galactosamine:polypeptide N-acetylgalactosaminyltransferase-like 1
54756			IL17RD	interleukin 17 receptor D
9355			LHX2	LIM homeobox 2
3977			LIFR	leukemia inhibitory factor receptor alpha
143381			LOC143381	hypothetical protein LOC143381
5287			PIK3C2B	phosphoinositide-3-kinase, class 2, beta polypeptide
6422			SFRP1	secreted frizzled-related protein 1
7093			TLL2	tolloid-like 2
common MSCs b2. induced and ss. repressed (15 elements, expected 18.2, P=0.82, adjP=1)
72			ACTG2	actin, gamma 2, smooth muscle, enteric
834			CASP1	caspase 1, apoptosis-related cysteine peptidase (interleukin 1, beta, convertase)
1306			COL15A1	collagen, type XV, alpha 1
8532			CPZ	carboxypeptidase Z
7852			CXCR4	chemokine (C-X-C motif) receptor 4
26508			HEYL	hairy/enhancer-of-split related with YRPW motif-like
3897			L1CAM	L1 cell adhesion molecule
7805			LAPTM5	lysosomal multispanning membrane protein 5
3977			LIFR	leukemia inhibitory factor receptor alpha
9890			LPPR4	plasticity related gene 1
9935			MAFB	v-maf musculoaponeurotic fibrosarcoma oncogene homolog B (avian)
8544			PIR	pirin (iron-binding nuclear protein)
143686			SESN3	sestrin 3
8869			ST3GAL5	ST3 beta-galactoside alpha-2,3-sialyltransferase 5
7292			TNFSF4	tumor necrosis factor (ligand) superfamily, member 4
common MSCs b2. induced and ss. induced (33 elements, expected 15.5, P=2.7e-05, adjP=0.0051)
8313			AXIN2	axin 2
596			BCL2	B-cell CLL/lymphoma 2
652			BMP4	bone morphogenetic protein 4
894			CCND2	cyclin D2
1152			CKB	creatine kinase, brain
1191			CLU	clusterin
1396			CRIP1	cysteine-rich protein 1 (intestinal)
1525			CXADR	coxsackie virus and adenovirus receptor
8788			DLK1	delta-like 1 homolog (Drosophila)
56521			DNAJC12	DnaJ (Hsp40) homolog, subfamily C, member 12
54855			FAM46C	family with sequence similarity 46, member C
2261			FGFR3	fibroblast growth factor receptor 3
2824			GPM6B	glycoprotein M6B
3017			HIST1H2BD	histone cluster 1, H2bd
8339			HIST1H2BG	histone cluster 1, H2bg
3481			IGF2	insulin-like growth factor 2 (somatomedin A)
54756			IL17RD	interleukin 17 receptor D
182			JAG1	jagged 1 (Alagille syndrome)
51176			LEF1	lymphoid enhancer-binding factor 1
143381			LOC143381	hypothetical protein LOC143381
340719			NANOS1	nanos homolog 1 (Drosophila)
5178			PEG3	paternally expressed 3
5522			PPP2R2C	protein phosphatase 2 (formerly 2A), regulatory subunit B, gamma isoform
56256			SERTAD4	SERTA domain containing 4
6422			SFRP1	secreted frizzled-related protein 1
6506			SLC1A2	solute carrier family 1 (glial high affinity glutamate transporter), member 2
6586			SLIT3	slit homolog 3 (Drosophila)
55061			SUSD4	sushi domain containing 4
9143			SYNGR3	synaptogyrin 3
7093			TLL2	tolloid-like 2
7138			TNNT1	troponin T type 1 (skeletal, slow)
90139			TSPAN18	tetraspanin 18
10867			TSPAN9	tetraspanin 9
common MSCs (rankproduct). repressed and gist. repressed (5 elements, expected 1.2, P=0.0075, adjP=1)
1303			COL12A1	collagen, type XII, alpha 1
1842			ECM2	extracellular matrix protein 2, female organ and adipocyte specific
2305			FOXM1	forkhead box M1
9055			PRC1	protein regulator of cytokinesis 1
6424			SFRP4	secreted frizzled-related protein 4
common MSCs (rankproduct). repressed and gist. induced (3 elements, expected 1.0, P=0.071, adjP=1)
26002			MOXD1	monooxygenase, DBH-like 1
7083			TK1	thymidine kinase 1, soluble
4982			TNFRSF11B	tumor necrosis factor receptor superfamily, member 11b
common MSCs (rankproduct). repressed and myxlipo. repressed (3 elements, expected 0.8, P=0.045, adjP=1)
9055			PRC1	protein regulator of cytokinesis 1
6424			SFRP4	secreted frizzled-related protein 4
7083			TK1	thymidine kinase 1, soluble
common MSCs (rankproduct). repressed and myxlipo. induced (1 elements, expected 0.7, P=0.49, adjP=1)
1842			ECM2	extracellular matrix protein 2, female organ and adipocyte specific
common MSCs (rankproduct). repressed and ss. repressed (9 elements, expected 3.1, P=0.0028, adjP=0.54)
1842			ECM2	extracellular matrix protein 2, female organ and adipocyte specific
26002			MOXD1	monooxygenase, DBH-like 1
9055			PRC1	protein regulator of cytokinesis 1
6424			SFRP4	secreted frizzled-related protein 4
171024			SYNPO2	synaptopodin 2
7083			TK1	thymidine kinase 1, soluble
4982			TNFRSF11B	tumor necrosis factor receptor superfamily, member 11b
54532			USP53	ubiquitin specific peptidase 53
389136			VGLL3	vestigial like 3 (Drosophila)
common MSCs (rankproduct). repressed and ss. induced (2 elements, expected 2.7, P=0.76, adjP=1)
5021			OXTR	oxytocin receptor
55893			ZNF395	zinc finger protein 395
common MSCs (rankproduct). induced and fibro. induced (6 elements, expected 0.6, P=2.4e-05, adjP=0.0045)
9244			CRLF1	cytokine receptor-like factor 1
2824			GPM6B	glycoprotein M6B
3785			KCNQ2	potassium voltage-gated channel, KQT-like subfamily, member 2
51176			LEF1	lymphoid enhancer-binding factor 1
56256			SERTAD4	SERTA domain containing 4
9143			SYNGR3	synaptogyrin 3
common MSCs (rankproduct). induced and gist. repressed (7 elements, expected 3.5, P=0.065, adjP=1)
358			AQP1	aquaporin 1 (Colton blood group)
650			BMP2	bone morphogenetic protein 2
10815			CPLX1	complexin 1
1396			CRIP1	cysteine-rich protein 1 (intestinal)
7852			CXCR4	chemokine (C-X-C motif) receptor 4
9289			GPR56	G protein-coupled receptor 56
51176			LEF1	lymphoid enhancer-binding factor 1
common MSCs (rankproduct). induced and gist. induced (6 elements, expected 2.7, P=0.057, adjP=1)
1645			AKR1C1	aldo-keto reductase family 1, member C1 (dihydrodiol dehydrogenase 1; 20-alpha (3-alpha)-hydroxysteroid dehydrogenase)
8788			DLK1	delta-like 1 homolog (Drosophila)
54855			FAM46C	family with sequence similarity 46, member C
3481			IGF2	insulin-like growth factor 2 (somatomedin A)
10763			NES	nestin
9143			SYNGR3	synaptogyrin 3
common MSCs (rankproduct). induced and leio. repressed (4 elements, expected 1.0, P=0.015, adjP=1)
1645			AKR1C1	aldo-keto reductase family 1, member C1 (dihydrodiol dehydrogenase 1; 20-alpha (3-alpha)-hydroxysteroid dehydrogenase)
650			BMP2	bone morphogenetic protein 2
3383			ICAM1	intercellular adhesion molecule 1
3977			LIFR	leukemia inhibitory factor receptor alpha
common MSCs (rankproduct). induced and mfhups. repressed (4 elements, expected 1.0, P=0.019, adjP=1)
894			CCND2	cyclin D2
9244			CRLF1	cytokine receptor-like factor 1
2261			FGFR3	fibroblast growth factor receptor 3
7093			TLL2	tolloid-like 2
common MSCs (rankproduct). induced and mfhups. induced (4 elements, expected 1.1, P=0.023, adjP=1)
1645			AKR1C1	aldo-keto reductase family 1, member C1 (dihydrodiol dehydrogenase 1; 20-alpha (3-alpha)-hydroxysteroid dehydrogenase)
3383			ICAM1	intercellular adhesion molecule 1
8942			KYNU	kynureninase (L-kynurenine hydrolase)
7292			TNFSF4	tumor necrosis factor (ligand) superfamily, member 4
common MSCs (rankproduct). induced and mpnst. induced (3 elements, expected 1.1, P=0.1, adjP=1)
894			CCND2	cyclin D2
9244			CRLF1	cytokine receptor-like factor 1
3785			KCNQ2	potassium voltage-gated channel, KQT-like subfamily, member 2
common MSCs (rankproduct). induced and myxlipo. repressed (3 elements, expected 2.3, P=0.4, adjP=1)
1191			CLU	clusterin
7852			CXCR4	chemokine (C-X-C motif) receptor 4
8942			KYNU	kynureninase (L-kynurenine hydrolase)
common MSCs (rankproduct). induced and myxlipo. induced (4 elements, expected 1.9, P=0.12, adjP=1)
1191			CLU	clusterin
9355			LHX2	LIM homeobox 2
3977			LIFR	leukemia inhibitory factor receptor alpha
7093			TLL2	tolloid-like 2
common MSCs (rankproduct). induced and ss. repressed (11 elements, expected 8.9, P=0.27, adjP=1)
57016			AKR1B10	aldo-keto reductase family 1, member B10 (aldose reductase)
1645			AKR1C1	aldo-keto reductase family 1, member C1 (dihydrodiol dehydrogenase 1; 20-alpha (3-alpha)-hydroxysteroid dehydrogenase)
7852			CXCR4	chemokine (C-X-C motif) receptor 4
2150			F2RL1	coagulation factor II (thrombin) receptor-like 1
26508			HEYL	hairy/enhancer-of-split related with YRPW motif-like
3383			ICAM1	intercellular adhesion molecule 1
8942			KYNU	kynureninase (L-kynurenine hydrolase)
3897			L1CAM	L1 cell adhesion molecule
7805			LAPTM5	lysosomal multispanning membrane protein 5
3977			LIFR	leukemia inhibitory factor receptor alpha
7292			TNFSF4	tumor necrosis factor (ligand) superfamily, member 4
common MSCs (rankproduct). induced and ss. induced (17 elements, expected 7.6, P=0.0013, adjP=0.24)
894			CCND2	cyclin D2
1191			CLU	clusterin
81035			COLEC12	collectin sub-family member 12
1396			CRIP1	cysteine-rich protein 1 (intestinal)
9244			CRLF1	cytokine receptor-like factor 1
8788			DLK1	delta-like 1 homolog (Drosophila)
54855			FAM46C	family with sequence similarity 46, member C
2261			FGFR3	fibroblast growth factor receptor 3
2824			GPM6B	glycoprotein M6B
8339			HIST1H2BG	histone cluster 1, H2bg
3481			IGF2	insulin-like growth factor 2 (somatomedin A)
3785			KCNQ2	potassium voltage-gated channel, KQT-like subfamily, member 2
51176			LEF1	lymphoid enhancer-binding factor 1
56256			SERTAD4	SERTA domain containing 4
9143			SYNGR3	synaptogyrin 3
7093			TLL2	tolloid-like 2
7138			TNNT1	troponin T type 1 (skeletal, slow)
